# Supplementary material for: 5,11,17,23,29,35-Hexa-tert-butyl-37,38,39,40,41,42-hexa­kis­(eth­oxy­carbonyl­meth­oxy)calix[6]arene acetonitrile disolvate
Source: Acta Crystallogr Sect E Struct Rep Online. 2012 Apr 18;68(Pt 5):o1418–9. doi: 10.1107/S1600536812015735 (PMC3344542; doi:10.1107/S1600536812015735)
Supplement: Supplementary file 1 [file e-68-o1418-sup1.cif]

##############################################################################
#                                                                            #
# This CIF contains the data in a paper accepted for publication in          #
# Acta Crystallographica Section E. It conforms to the requirements of       #
# Notes for Authors for Acta Crystallographica Section E, and has been       #
# peer reviewed under the auspices of the IUCr Commission on Journals.       #
#                                                                            #
# Full details of the Crystallographic Information File format               #
# are given in the paper "The Crystallographic Information File (CIF):       #
# a New Standard Archive File for Crystallography" by S. R. Hall, F. H.      #
# Allen and I. D. Brown [Acta Cryst. (1991), A47, 655-685].                  #
#                                                                            #
# The current version of the core CIF dictionary is obtainable from          #
# ftp://ftp.iucr.org/pub/cif_core.dic.                                       #
#                                                                            #
# Software is freely available for graphical display of the structure(s)     #
# in this CIF. For information consult the CIF software page                 #
# http://www.iucr.org/resources/cif/software.                                #
#                                                                            #
# This file may be used for bona fide research purposes within the           #
# scientific community so long as proper attribution is given to the journal # 
# article from which it was obtained.                                        #
#                                                                            #
##############################################################################
data_I
_audit_creation_method     SHELXL-97
_chemical_name_systematic
;
5,11,17,23,29,35-Hexa-<i>tert</i>-butyl-37,38,39,40,41,42-
hexakis(ethoxycarbonylmethoxy)calix[6]arene  acetonitrile disolvate
;
_chemical_name_common     ?
_chemical_formula_moiety     'C90 H120 O18, 2(C2 H3 N)'
_chemical_formula_sum     'C94 H126 N2 O18'
_chemical_formula_iupac     'C90 H120 O18, 2C2 H3 N'
_chemical_formula_weight     1571.97
_chemical_melting_point     ?
_symmetry_cell_setting     triclinic
_symmetry_space_group_name_H-M     'P -1'
_symmetry_space_group_name_Hall     '-P 1'
loop_
    _symmetry_equiv_pos_as_xyz
    'x, y, z'
    '-x, -y, -z'
_cell_length_a     12.6190(2)
_cell_length_b     13.1500(3)
_cell_length_c     14.8990(4)
_cell_angle_alpha     75.9037(11)
_cell_angle_beta     67.7646(11)
_cell_angle_gamma     74.5815(19)
_cell_volume     2177.67(9)
_cell_formula_units_Z     1
_cell_measurement_reflns_used     4823
_cell_measurement_theta_min     1
_cell_measurement_theta_max     22
_cell_measurement_temperature     150(2)
_exptl_crystal_description     prism
_exptl_crystal_colour     colourless
_exptl_crystal_size_max     0.3
_exptl_crystal_size_mid     0.3
_exptl_crystal_size_min     0.25
_exptl_crystal_density_diffrn     1.199
_exptl_crystal_density_meas     ?
_exptl_crystal_density_method     'not measured'
_exptl_crystal_F_000     848
_exptl_absorpt_coefficient_mu     0.082
_exptl_absorpt_correction_type     none
_exptl_absorpt_process_details     ?
_exptl_absorpt_correction_T_min     ?
_exptl_absorpt_correction_T_max     ?
_exptl_special_details     ?
_diffrn_ambient_temperature     150(2)
_diffrn_radiation_type     MoK\a
_diffrn_radiation_wavelength     0.71073
_diffrn_radiation_source     'fine-focus sealed tube'
_diffrn_radiation_monochromator     graphite
_diffrn_measurement_device_type     'Nonius KappaCCD area-detector'
_diffrn_measurement_method     '\f and \w scans'
_diffrn_detector_area_resol_mean     9.091
_diffrn_reflns_number     19018
_diffrn_reflns_av_R_equivalents     0.0250
_diffrn_reflns_av_sigmaI/netI     0.0366
_diffrn_reflns_theta_min     1.50
_diffrn_reflns_theta_max     27.50
_diffrn_reflns_theta_full     27.50
_diffrn_measured_fraction_theta_max     0.997
_diffrn_measured_fraction_theta_full     0.997
_diffrn_reflns_limit_h_min     -16
_diffrn_reflns_limit_h_max     16
_diffrn_reflns_limit_k_min     -17
_diffrn_reflns_limit_k_max     17
_diffrn_reflns_limit_l_min     -19
_diffrn_reflns_limit_l_max     19
_diffrn_standards_number     ?
_diffrn_standards_interval_count     ?
_diffrn_standards_interval_time     ?
_diffrn_standards_decay_%     ?
_refine_special_details
;
Refinement of <i>F</i>^2^ against ALL reflections. The weighted <i>R</i>-factor
<i>wR</i> and goodness of fit <i>S</i> are based on <i>F</i>^2^, conventional
<i>R</i>-factors <i>R</i> are based on <i>F</i>, with <i>F</i> set to zero for
negative <i>F</i>^2^. The threshold expression of <i>F</i>^2^ >
\s(<i>F</i>^2^) is used only for calculating <i>R</i>-factors(gt) <i>etc</i>.
and is not relevant to the choice of reflections for refinement.
<i>R</i>-factors based on <i>F</i>^2^ are statistically about twice as large
as those based on <i>F</i>, and <i>R</i>- factors based on ALL data will be
even larger. The positions of disorder atoms were found from the electron
density maps. Disodered fragments were then placed in appropriate positions,
and all distances between neighbouring atoms were restrained as well as
angles. Site occupancies were refined for the different parts with the same
thermal parameters for the same atoms in various fragments. The final partial
occupancies were found 0.896(3). At the end of refinement, hydrogen atoms were
placed in calculated positions with the thermal parameters <i>U</i>~iso~(H)
(in the range 1.2--1.5 times <i>U</i>~eq~ of the parent atom)
;
_reflns_number_total     9990
_reflns_number_gt     7277
_reflns_threshold_expression     I>2sigma(I)
_refine_ls_structure_factor_coef     Fsqd
_refine_ls_matrix_type     full
_refine_ls_R_factor_all     0.0871
_refine_ls_R_factor_gt     0.0614
_refine_ls_wR_factor_gt     0.1644
_refine_ls_wR_factor_ref     0.1828
_refine_ls_goodness_of_fit_ref     1.032
_refine_ls_restrained_S_all     1.033
_refine_ls_number_reflns     9990
_refine_ls_number_parameters     538
_refine_ls_number_restraints     12
_refine_ls_hydrogen_treatment     constr
_refine_ls_weighting_scheme     calc
_refine_ls_weighting_details
         'calc w=1/[\s^2^(Fo^2^)+(0.0890P)^2^+1.3970P] where P=(Fo^2^+2Fc^2^)/3'
_atom_sites_solution_hydrogens     geom
_atom_sites_solution_primary     direct
_atom_sites_solution_secondary     difmap
_refine_ls_shift/su_max     0.000
_refine_ls_shift/su_mean     0.000
_refine_diff_density_max     0.428
_refine_diff_density_min     -0.318
_refine_ls_extinction_method     none
_refine_ls_extinction_coef     ?
loop_
    _atom_type_symbol
    _atom_type_description
    _atom_type_scat_dispersion_real
    _atom_type_scat_dispersion_imag
    _atom_type_scat_source
    'C' 'C' 0.0033 0.0016
                         'International Tables Vol C Tables 4.2.6.8 and 6.1.1.4'
    'H' 'H' 0.0000 0.0000
                         'International Tables Vol C Tables 4.2.6.8 and 6.1.1.4'
    'N' 'N' 0.0061 0.0033
                         'International Tables Vol C Tables 4.2.6.8 and 6.1.1.4'
    'O' 'O' 0.0106 0.0060
                         'International Tables Vol C Tables 4.2.6.8 and 6.1.1.4'
_computing_data_collection     'COLLECT (Hooft, 1998)'
_computing_cell_refinement     'COLLECT (Hooft, 1998)'
_computing_data_reduction     'COLLECT and DENZO (Otwinowski & Minor, 1997)'
_computing_structure_solution     'SHELXS97 (Sheldrick, 2008)'
_computing_structure_refinement     'SHELXL97 (Sheldrick, 2008)'
_computing_molecular_graphics
             'Mercury (Macrae <i>et al.</i>, 2006) and ORTEP-3 (Farrugia, 1997)'
_computing_publication_material     'publCIF (Westrip, 2010)'
loop_
    _atom_site_type_symbol
    _atom_site_label
    _atom_site_fract_x
    _atom_site_fract_y
    _atom_site_fract_z
    _atom_site_U_iso_or_equiv
    _atom_site_adp_type
    _atom_site_calc_flag
    _atom_site_refinement_flags
    _atom_site_occupancy
    _atom_site_symmetry_multiplicity
    _atom_site_disorder_assembly
    _atom_site_disorder_group
    C C1A 0.25078(16) 1.17003(15) 0.27628(15) 0.0255(4) Uani d . 1 1 A .
    C C2A 0.21935(16) 1.23763(15) 0.19789(14) 0.0253(4) Uani d . 1 1 . .
    C C3A 0.11776(16) 1.22947(16) 0.18578(15) 0.0275(4) Uani d . 1 1 . .
    H H3A 0.0932 1.2775 0.1370 0.033 Uiso calc R 1 1 . .
    C C4A 0.05112(16) 1.15237(16) 0.24363(15) 0.0274(4) Uani d . 1 1 . .
    C C5A 0.08946(16) 1.08385(16) 0.31747(15) 0.0274(4) Uani d . 1 1 . .
    H H5A 0.0483 1.0304 0.3559 0.033 Uiso calc R 1 1 . .
    C C6A 0.18736(16) 1.09210(15) 0.33630(15) 0.0265(4) Uani d . 1 1 . .
    C C7A 0.29444(16) 1.31534(15) 0.12584(15) 0.0259(4) Uani d . 1 1 . .
    H H7A1 0.3264 1.3448 0.1615 0.031 Uiso calc R 1 1 . .
    H H7A2 0.2453 1.3740 0.0976 0.031 Uiso calc R 1 1 . .
    C C8A -0.06086(17) 1.14624(18) 0.22848(16) 0.0340(5) Uani d . 1 1 . .
    C C9A -0.1624(2) 1.2230(3) 0.2855(2) 0.0663(9) Uani d . 1 1 . .
    H H9A1 -0.1477 1.2944 0.2624 0.099 Uiso calc R 1 1 . .
    H H9A2 -0.1714 1.2040 0.3541 0.099 Uiso calc R 1 1 . .
    H H9A3 -0.2324 1.2192 0.2763 0.099 Uiso calc R 1 1 . .
    C C10A -0.0513(2) 1.1786(3) 0.1204(2) 0.0524(7) Uani d . 1 1 . .
    H H10A -0.1196 1.1685 0.1124 0.079 Uiso calc R 1 1 . .
    H H10B 0.0166 1.1351 0.0815 0.079 Uiso calc R 1 1 . .
    H H10C -0.0447 1.2524 0.0994 0.079 Uiso calc R 1 1 . .
    C C11A -0.0862(3) 1.0331(2) 0.2613(3) 0.0653(9) Uani d . 1 1 . .
    H H11A -0.1008 1.0128 0.3306 0.098 Uiso calc R 1 1 . .
    H H11B -0.0203 0.9843 0.2268 0.098 Uiso calc R 1 1 . .
    H H11C -0.1536 1.0310 0.2469 0.098 Uiso calc R 1 1 . .
    C C12A 0.32725(17) 1.25402(17) 0.35525(16) 0.0316(4) Uani d D 1 1 A .
    H H12A 0.2754 1.2309 0.4202 0.038 Uiso calc R 1 1 . .
    H H12B 0.2903 1.3237 0.3296 0.038 Uiso calc R 1 1 . .
    C C13A 0.44232(19) 1.26028(18) 0.36074(18) 0.0378(5) Uani d D 1 1 . .
    O O3A 0.42398(15) 1.31975(17) 0.42880(16) 0.0397(5) Uani d PD 0.897(3) 1 A 1
    C C14A 0.5263(2) 1.3287(2) 0.4494(2) 0.0450(7) Uani d PD 0.897(3) 1 A 1
    H H14A 0.5869 1.2658 0.4350 0.054 Uiso calc PR 0.897(3) 1 A 1
    H H14B 0.5045 1.3328 0.5184 0.054 Uiso calc PR 0.897(3) 1 A 1
    C C15A 0.5715(3) 1.4255(3) 0.3886(3) 0.0607(9) Uani d PD 0.897(3) 1 A 1
    H H15A 0.6010 1.4178 0.3205 0.091 Uiso calc PR 0.897(3) 1 A 1
    H H15B 0.6332 1.4342 0.4071 0.091 Uiso calc PR 0.897(3) 1 A 1
    H H15C 0.5097 1.4870 0.3987 0.091 Uiso calc PR 0.897(3) 1 A 1
    O O3E 0.4240(13) 1.3615(12) 0.3789(15) 0.0397(5) Uani d PD 0.103(3) 1 A 2
    C C14E 0.5250(18) 1.385(2) 0.3852(18) 0.0450(7) Uani d PD 0.103(3) 1 A 2
    H H14C 0.5585 1.4335 0.3267 0.054 Uiso calc PR 0.103(3) 1 A 2
    H H14D 0.5826 1.3193 0.3865 0.054 Uiso calc PR 0.103(3) 1 A 2
    C C15E 0.501(3) 1.433(2) 0.472(2) 0.0607(9) Uani d PD 0.103(3) 1 A 2
    H H15D 0.4586 1.5048 0.4641 0.091 Uiso calc PR 0.103(3) 1 A 2
    H H15E 0.5728 1.4324 0.4800 0.091 Uiso calc PR 0.103(3) 1 A 2
    H H15F 0.4544 1.3918 0.5295 0.091 Uiso calc PR 0.103(3) 1 A 2
    O O1A 0.34953(11) 1.17950(11) 0.29228(10) 0.0280(3) Uani d . 1 1 . .
    O O2A 0.53644(14) 1.21755(15) 0.31260(15) 0.0526(5) Uani d D 1 1 A .
    C C1B 0.37351(16) 0.86213(16) 0.34163(14) 0.0264(4) Uani d . 1 1 . .
    C C2B 0.26097(16) 0.90142(15) 0.40260(14) 0.0262(4) Uani d . 1 1 . .
    C C3B 0.18043(17) 0.83401(16) 0.44048(15) 0.0281(4) Uani d . 1 1 . .
    H H3B 0.1068 0.8580 0.4834 0.034 Uiso calc R 1 1 . .
    C C4B 0.20556(17) 0.73175(16) 0.41665(15) 0.0289(4) Uani d . 1 1 . .
    C C5B 0.31505(17) 0.69925(16) 0.35082(15) 0.0288(4) Uani d . 1 1 . .
    H H5B 0.3325 0.6329 0.3314 0.035 Uiso calc R 1 1 . .
    C C6B 0.40056(16) 0.76258(16) 0.31235(14) 0.0266(4) Uani d . 1 1 . .
    C C7B 0.22152(17) 1.01623(16) 0.42047(15) 0.0287(4) Uani d . 1 1 . .
    H H7B1 0.2841 1.0385 0.4289 0.034 Uiso calc R 1 1 . .
    H H7B2 0.1552 1.0207 0.4808 0.034 Uiso calc R 1 1 . .
    C C8B 0.11157(18) 0.66241(17) 0.45974(16) 0.0326(5) Uani d . 1 1 . .
    C C9B 0.0066(2) 0.7205(2) 0.4275(2) 0.0498(6) Uani d . 1 1 . .
    H H9B1 -0.0240 0.7879 0.4508 0.075 Uiso calc R 1 1 . .
    H H9B2 -0.0525 0.6778 0.4543 0.075 Uiso calc R 1 1 . .
    H H9B3 0.0305 0.7324 0.3571 0.075 Uiso calc R 1 1 . .
    C C10B 0.0715(2) 0.6428(2) 0.57235(19) 0.0491(6) Uani d . 1 1 . .
    H H10D 0.1370 0.6072 0.5935 0.074 Uiso calc R 1 1 . .
    H H10E 0.0133 0.5990 0.5980 0.074 Uiso calc R 1 1 . .
    H H10F 0.0390 0.7100 0.5960 0.074 Uiso calc R 1 1 . .
    C C11B 0.1572(2) 0.5534(2) 0.4241(2) 0.0488(6) Uani d . 1 1 . .
    H H11D 0.1814 0.5642 0.3537 0.073 Uiso calc R 1 1 . .
    H H11E 0.0963 0.5125 0.4514 0.073 Uiso calc R 1 1 . .
    H H11F 0.2224 0.5154 0.4449 0.073 Uiso calc R 1 1 . .
    C C12B 0.49621(18) 0.95092(18) 0.37165(17) 0.0332(5) Uani d . 1 1 . .
    H H12C 0.4393 0.9374 0.4365 0.040 Uiso calc R 1 1 . .
    H H12D 0.4963 1.0269 0.3564 0.040 Uiso calc R 1 1 . .
    C C13B 0.61557(18) 0.89186(17) 0.37561(16) 0.0327(5) Uani d . 1 1 . .
    C C14B 0.7921(2) 0.7746(2) 0.3031(2) 0.0463(6) Uani d . 1 1 . .
    H H14E 0.8208 0.8064 0.3395 0.056 Uiso calc R 1 1 . .
    H H14F 0.8450 0.7787 0.2358 0.056 Uiso calc R 1 1 . .
    C C15B 0.7866(2) 0.6599(2) 0.3482(2) 0.0542(7) Uani d . 1 1 . .
    H H15G 0.7424 0.6557 0.4170 0.081 Uiso calc R 1 1 . .
    H H15H 0.8642 0.6193 0.3397 0.081 Uiso calc R 1 1 . .
    H H15I 0.7497 0.6314 0.3167 0.081 Uiso calc R 1 1 . .
    O O1B 0.45860(12) 0.92449(11) 0.30288(10) 0.0297(3) Uani d . 1 1 . .
    O O2B 0.65196(15) 0.90149(16) 0.43608(14) 0.0545(5) Uani d . 1 1 . .
    O O3B 0.67560(13) 0.83237(13) 0.30542(13) 0.0426(4) Uani d . 1 1 . .
    C C1C 0.60359(16) 0.70774(14) 0.05452(15) 0.0247(4) Uani d . 1 1 . .
    C C2C 0.51242(16) 0.75340(15) 0.13118(15) 0.0256(4) Uani d . 1 1 . .
    C C3C 0.42030(16) 0.82565(15) 0.10770(15) 0.0269(4) Uani d . 1 1 . .
    H H3C 0.3587 0.8569 0.1575 0.032 Uiso calc R 1 1 . .
    C C4C 0.41697(16) 0.85299(15) 0.01170(15) 0.0253(4) Uani d . 1 1 . .
    C C5C 0.51041(16) 0.80732(15) -0.06241(15) 0.0256(4) Uani d . 1 1 . .
    H H5C 0.5100 0.8259 -0.1266 0.031 Uiso calc R 1 1 . .
    C C6C 0.60533(15) 0.73392(14) -0.04272(14) 0.0243(4) Uani d . 1 1 . .
    C C7C 0.51460(17) 0.72522(17) 0.23651(15) 0.0299(4) Uani d . 1 1 . .
    H H7C1 0.5366 0.6482 0.2523 0.036 Uiso calc R 1 1 . .
    H H7C2 0.5741 0.7566 0.2399 0.036 Uiso calc R 1 1 . .
    C C8C 0.31113(16) 0.93202(16) -0.00769(15) 0.0282(4) Uani d . 1 1 . .
    C C9C 0.20150(19) 0.8836(2) 0.0495(2) 0.0426(6) Uani d . 1 1 . .
    H H9C1 0.2115 0.8169 0.0290 0.064 Uiso calc R 1 1 . .
    H H9C2 0.1351 0.9319 0.0368 0.064 Uiso calc R 1 1 . .
    H H9C3 0.1894 0.8716 0.1186 0.064 Uiso calc R 1 1 . .
    C C10C 0.2975(2) 1.03574(18) 0.0273(2) 0.0441(6) Uani d . 1 1 . .
    H H10G 0.2860 1.0216 0.0964 0.066 Uiso calc R 1 1 . .
    H H10H 0.2314 1.0857 0.0156 0.066 Uiso calc R 1 1 . .
    H H10I 0.3666 1.0653 -0.0079 0.066 Uiso calc R 1 1 . .
    C C11C 0.3238(2) 0.9565(2) -0.11688(18) 0.0444(6) Uani d . 1 1 . .
    H H11G 0.3915 0.9876 -0.1539 0.067 Uiso calc R 1 1 . .
    H H11H 0.2556 1.0057 -0.1256 0.067 Uiso calc R 1 1 . .
    H H11I 0.3320 0.8915 -0.1395 0.067 Uiso calc R 1 1 . .
    C C12C 0.78085(16) 0.67061(16) 0.08537(16) 0.0298(4) Uani d . 1 1 . .
    H H12E 0.7474 0.7119 0.1388 0.036 Uiso calc R 1 1 . .
    H H12F 0.8133 0.7175 0.0251 0.036 Uiso calc R 1 1 . .
    C C13C 0.87500(19) 0.58009(18) 0.10460(17) 0.0360(5) Uani d . 1 1 . .
    C C14C 1.0527(2) 0.5423(2) 0.1371(2) 0.0515(7) Uani d . 1 1 . .
    H H14G 1.0990 0.5093 0.0792 0.062 Uiso calc R 1 1 . .
    H H14H 1.0270 0.4868 0.1919 0.062 Uiso calc R 1 1 . .
    C C15C 1.1226(2) 0.6006(3) 0.1588(3) 0.0650(9) Uani d . 1 1 . .
    H H15J 1.1469 0.6558 0.1045 0.097 Uiso calc R 1 1 . .
    H H15K 1.1901 0.5519 0.1694 0.097 Uiso calc R 1 1 . .
    H H15L 1.0764 0.6320 0.2168 0.097 Uiso calc R 1 1 . .
    O O1C 0.69366(11) 0.62850(10) 0.07719(10) 0.0277(3) Uani d . 1 1 . .
    O O2C 0.95249(13) 0.61902(12) 0.12039(13) 0.0392(4) Uani d . 1 1 . .
    O O3C 0.87997(18) 0.48727(14) 0.10612(19) 0.0659(6) Uani d . 1 1 . .
    N N1 0.4238(3) 0.4887(2) 0.1912(2) 0.0724(8) Uani d . 1 1 . .
    C C2 0.5136(3) 0.4516(2) 0.1443(3) 0.0590(7) Uani d . 1 1 . .
    C C3 0.6277(3) 0.4032(3) 0.0847(3) 0.0849(12) Uani d . 1 1 . .
    H H3D 0.6479 0.3308 0.1148 0.127 Uiso calc R 1 1 . .
    H H3E 0.6842 0.4428 0.0793 0.127 Uiso calc R 1 1 . .
    H H3F 0.6267 0.4037 0.0205 0.127 Uiso calc R 1 1 . .
loop_
    _atom_site_aniso_label
    _atom_site_aniso_U_11
    _atom_site_aniso_U_22
    _atom_site_aniso_U_33
    _atom_site_aniso_U_12
    _atom_site_aniso_U_13
    _atom_site_aniso_U_23
    C1A 0.0210(9) 0.0266(10) 0.0316(10) -0.0015(7) -0.0105(8) -0.0097(8)
    C2A 0.0220(9) 0.0232(9) 0.0306(10) 0.0004(7) -0.0091(8) -0.0088(8)
    C3A 0.0251(9) 0.0286(10) 0.0287(10) 0.0007(7) -0.0120(8) -0.0059(8)
    C4A 0.0200(9) 0.0319(10) 0.0311(10) -0.0008(7) -0.0091(8) -0.0102(8)
    C5A 0.0237(9) 0.0283(10) 0.0304(10) -0.0059(7) -0.0105(8) -0.0019(8)
    C6A 0.0244(9) 0.0266(10) 0.0295(10) -0.0009(7) -0.0106(8) -0.0080(8)
    C7A 0.0246(9) 0.0220(9) 0.0311(10) -0.0013(7) -0.0114(8) -0.0045(8)
    C8A 0.0242(9) 0.0440(12) 0.0383(12) -0.0073(9) -0.0145(9) -0.0072(10)
    C9A 0.0277(12) 0.106(3) 0.075(2) 0.0032(14) -0.0202(13) -0.0463(19)
    C10A 0.0420(13) 0.081(2) 0.0473(15) -0.0239(13) -0.0255(12) -0.0032(13)
    C11A 0.0664(18) 0.0657(19) 0.087(2) -0.0374(15) -0.0521(17) 0.0155(16)
    C12A 0.0291(10) 0.0324(11) 0.0374(11) -0.0040(8) -0.0124(9) -0.0133(9)
    C13A 0.0332(11) 0.0364(12) 0.0483(14) -0.0067(9) -0.0144(10) -0.0134(10)
    O3A 0.0367(9) 0.0467(12) 0.0478(12) -0.0112(8) -0.0189(9) -0.0178(10)
    C14A 0.0480(15) 0.0444(15) 0.0549(18) -0.0106(12) -0.0273(14) -0.0115(13)
    C15A 0.0574(19) 0.0566(19) 0.080(2) -0.0189(16) -0.0309(17) -0.0095(17)
    O3E 0.0367(9) 0.0467(12) 0.0478(12) -0.0112(8) -0.0189(9) -0.0178(10)
    C14E 0.0480(15) 0.0444(15) 0.0549(18) -0.0106(12) -0.0273(14) -0.0115(13)
    C15E 0.0574(19) 0.0566(19) 0.080(2) -0.0189(16) -0.0309(17) -0.0095(17)
    O1A 0.0241(6) 0.0296(7) 0.0350(8) -0.0031(5) -0.0138(6) -0.0097(6)
    O2A 0.0294(8) 0.0567(11) 0.0805(14) -0.0052(8) -0.0154(8) -0.0348(10)
    C1B 0.0228(9) 0.0307(10) 0.0249(10) -0.0057(7) -0.0105(7) 0.0016(8)
    C2B 0.0270(9) 0.0284(10) 0.0248(10) -0.0020(7) -0.0128(8) -0.0041(8)
    C3B 0.0237(9) 0.0322(10) 0.0269(10) -0.0034(8) -0.0073(8) -0.0062(8)
    C4B 0.0278(10) 0.0309(10) 0.0296(10) -0.0062(8) -0.0124(8) -0.0025(8)
    C5B 0.0303(10) 0.0263(10) 0.0320(11) -0.0025(8) -0.0141(8) -0.0059(8)
    C6B 0.0253(9) 0.0303(10) 0.0249(10) -0.0017(8) -0.0131(8) -0.0023(8)
    C7B 0.0268(9) 0.0293(10) 0.0306(10) -0.0041(8) -0.0112(8) -0.0049(8)
    C8B 0.0309(10) 0.0308(11) 0.0382(12) -0.0092(8) -0.0109(9) -0.0063(9)
    C9B 0.0386(13) 0.0531(15) 0.0652(17) -0.0135(11) -0.0218(12) -0.0107(13)
    C10B 0.0524(15) 0.0524(15) 0.0450(14) -0.0246(12) -0.0117(12) -0.0038(12)
    C11B 0.0434(13) 0.0414(13) 0.0622(17) -0.0149(11) -0.0113(12) -0.0126(12)
    C12B 0.0305(10) 0.0350(11) 0.0389(12) -0.0049(8) -0.0163(9) -0.0083(9)
    C13B 0.0321(10) 0.0320(11) 0.0375(12) -0.0078(8) -0.0150(9) -0.0051(9)
    C14B 0.0313(11) 0.0516(15) 0.0641(17) 0.0044(10) -0.0266(11) -0.0201(13)
    C15B 0.0471(14) 0.0595(17) 0.0514(16) 0.0018(12) -0.0214(12) -0.0060(13)
    O1B 0.0259(7) 0.0327(7) 0.0330(8) -0.0084(6) -0.0114(6) -0.0041(6)
    O2B 0.0456(10) 0.0742(13) 0.0574(11) 0.0042(9) -0.0312(9) -0.0295(10)
    O3B 0.0321(8) 0.0462(9) 0.0571(11) 0.0069(7) -0.0249(8) -0.0215(8)
    C1C 0.0214(8) 0.0183(9) 0.0337(10) -0.0028(7) -0.0110(8) -0.0012(7)
    C2C 0.0231(9) 0.0235(9) 0.0297(10) -0.0044(7) -0.0096(8) -0.0023(8)
    C3C 0.0216(9) 0.0260(10) 0.0301(10) -0.0027(7) -0.0065(8) -0.0047(8)
    C4C 0.0213(8) 0.0218(9) 0.0330(10) -0.0037(7) -0.0114(8) -0.0013(8)
    C5C 0.0242(9) 0.0246(9) 0.0293(10) -0.0055(7) -0.0111(8) -0.0025(8)
    C6C 0.0209(8) 0.0203(9) 0.0324(10) -0.0056(7) -0.0090(7) -0.0036(8)
    C7C 0.0250(9) 0.0328(11) 0.0310(11) -0.0003(8) -0.0131(8) -0.0034(8)
    C8C 0.0208(9) 0.0271(10) 0.0344(11) -0.0009(7) -0.0107(8) -0.0027(8)
    C9C 0.0269(10) 0.0430(13) 0.0560(15) -0.0083(9) -0.0160(10) 0.0004(11)
    C10C 0.0409(12) 0.0277(11) 0.0687(17) 0.0028(9) -0.0292(12) -0.0093(11)
    C11C 0.0340(11) 0.0512(14) 0.0427(13) 0.0061(10) -0.0201(10) -0.0018(11)
    C12C 0.0239(9) 0.0281(10) 0.0352(11) -0.0013(8) -0.0104(8) -0.0042(8)
    C13C 0.0333(11) 0.0333(12) 0.0423(13) 0.0039(9) -0.0186(10) -0.0094(9)
    C14C 0.0406(13) 0.0481(15) 0.0752(19) 0.0128(11) -0.0369(13) -0.0217(13)
    C15C 0.0427(15) 0.0656(19) 0.100(3) 0.0083(13) -0.0380(16) -0.0343(18)
    O1C 0.0229(6) 0.0230(7) 0.0355(8) 0.0005(5) -0.0131(6) -0.0019(6)
    O2C 0.0311(8) 0.0374(8) 0.0541(10) 0.0072(6) -0.0238(7) -0.0158(7)
    O3C 0.0627(12) 0.0335(10) 0.1216(19) 0.0093(8) -0.0620(13) -0.0182(11)
    N1 0.0620(17) 0.0630(16) 0.097(2) -0.0198(13) -0.0187(16) -0.0259(16)
    C2 0.0565(17) 0.0495(16) 0.077(2) -0.0222(14) -0.0171(16) -0.0163(15)
    C3 0.068(2) 0.070(2) 0.111(3) -0.0290(18) 0.003(2) -0.042(2)
_geom_special_details
;
All e.s.d.'s (except the e.s.d. in the dihedral angle between two l.s. planes)
are estimated using the full covariance matrix. The cell e.s.d.'s are taken
into account individually in the estimation of e.s.d.'s in distances, angles
and torsion angles; correlations between e.s.d.'s in cell parameters are only
used when they are defined by crystal symmetry. An approximate (isotropic)
treatment of cell e.s.d.'s is used for estimating e.s.d.'s involving l.s.
planes.
;
loop_
    _geom_bond_atom_site_label_1
    _geom_bond_atom_site_label_2
    _geom_bond_site_symmetry_2
    _geom_bond_distance
    _geom_bond_publ_flag
    C1A C6A . 1.392(3) ?
    C1A O1A . 1.395(2) ?
    C1A C2A . 1.403(3) ?
    C2A C3A . 1.395(3) ?
    C2A C7A . 1.518(3) ?
    C3A C4A . 1.399(3) ?
    C3A H3A . 0.9300 ?
    C4A C5A . 1.394(3) ?
    C4A C8A . 1.538(3) ?
    C5A C6A . 1.402(3) ?
    C5A H5A . 0.9300 ?
    C6A C7B . 1.525(3) ?
    C7A C6C 2_675 1.524(3) ?
    C7A H7A1 . 0.9700 ?
    C7A H7A2 . 0.9700 ?
    C8A C9A . 1.512(3) ?
    C8A C10A . 1.528(3) ?
    C8A C11A . 1.529(4) ?
    C9A H9A1 . 0.9600 ?
    C9A H9A2 . 0.9600 ?
    C9A H9A3 . 0.9600 ?
    C10A H10A . 0.9600 ?
    C10A H10B . 0.9600 ?
    C10A H10C . 0.9600 ?
    C11A H11A . 0.9600 ?
    C11A H11B . 0.9600 ?
    C11A H11C . 0.9600 ?
    C12A O1A . 1.422(2) ?
    C12A C13A . 1.510(3) ?
    C12A H12A . 0.9700 ?
    C12A H12B . 0.9700 ?
    C13A O2A . 1.199(3) ?
    C13A O3A . 1.344(3) ?
    C13A O3E . 1.365(13) ?
    O3A C14A . 1.474(3) ?
    C14A C15A . 1.483(4) ?
    C14A H14A . 0.9700 ?
    C14A H14B . 0.9700 ?
    C15A H15A . 0.9600 ?
    C15A H15B . 0.9600 ?
    C15A H15C . 0.9600 ?
    O3E C14E . 1.428(17) ?
    C14E C15E . 1.471(18) ?
    C14E H14C . 0.9700 ?
    C14E H14D . 0.9700 ?
    C15E H15D . 0.9600 ?
    C15E H15E . 0.9600 ?
    C15E H15F . 0.9600 ?
    C1B O1B . 1.388(2) ?
    C1B C6B . 1.396(3) ?
    C1B C2B . 1.404(3) ?
    C2B C3B . 1.392(3) ?
    C2B C7B . 1.515(3) ?
    C3B C4B . 1.398(3) ?
    C3B H3B . 0.9300 ?
    C4B C5B . 1.385(3) ?
    C4B C8B . 1.538(3) ?
    C5B C6B . 1.401(3) ?
    C5B H5B . 0.9300 ?
    C6B C7C . 1.501(3) ?
    C7B H7B1 . 0.9700 ?
    C7B H7B2 . 0.9700 ?
    C8B C9B . 1.528(3) ?
    C8B C10B . 1.534(3) ?
    C8B C11B . 1.540(3) ?
    C9B H9B1 . 0.9600 ?
    C9B H9B2 . 0.9600 ?
    C9B H9B3 . 0.9600 ?
    C10B H10D . 0.9600 ?
    C10B H10E . 0.9600 ?
    C10B H10F . 0.9600 ?
    C11B H11D . 0.9600 ?
    C11B H11E . 0.9600 ?
    C11B H11F . 0.9600 ?
    C12B O1B . 1.423(2) ?
    C12B C13B . 1.516(3) ?
    C12B H12C . 0.9700 ?
    C12B H12D . 0.9700 ?
    C13B O2B . 1.199(3) ?
    C13B O3B . 1.328(3) ?
    C14B O3B . 1.456(3) ?
    C14B C15B . 1.504(4) ?
    C14B H14E . 0.9700 ?
    C14B H14F . 0.9700 ?
    C15B H15G . 0.9600 ?
    C15B H15H . 0.9600 ?
    C15B H15I . 0.9600 ?
    C1C C6C . 1.398(3) ?
    C1C C2C . 1.400(3) ?
    C1C O1C . 1.408(2) ?
    C2C C3C . 1.391(3) ?
    C2C C7C . 1.531(3) ?
    C3C C4C . 1.401(3) ?
    C3C H3C . 0.9300 ?
    C4C C5C . 1.390(3) ?
    C4C C8C . 1.535(3) ?
    C5C C6C . 1.402(3) ?
    C5C H5C . 0.9300 ?
    C6C C7A 2_675 1.524(3) ?
    C7C H7C1 . 0.9700 ?
    C7C H7C2 . 0.9700 ?
    C8C C10C . 1.522(3) ?
    C8C C11C . 1.533(3) ?
    C8C C9C . 1.536(3) ?
    C9C H9C1 . 0.9600 ?
    C9C H9C2 . 0.9600 ?
    C9C H9C3 . 0.9600 ?
    C10C H10G . 0.9600 ?
    C10C H10H . 0.9600 ?
    C10C H10I . 0.9600 ?
    C11C H11G . 0.9600 ?
    C11C H11H . 0.9600 ?
    C11C H11I . 0.9600 ?
    C12C O1C . 1.411(2) ?
    C12C C13C . 1.500(3) ?
    C12C H12E . 0.9700 ?
    C12C H12F . 0.9700 ?
    C13C O3C . 1.201(3) ?
    C13C O2C . 1.331(3) ?
    C14C O2C . 1.455(3) ?
    C14C C15C . 1.471(4) ?
    C14C H14G . 0.9700 ?
    C14C H14H . 0.9700 ?
    C15C H15J . 0.9600 ?
    C15C H15K . 0.9600 ?
    C15C H15L . 0.9600 ?
    N1 C2 . 1.133(4) ?
    C2 C3 . 1.444(5) ?
    C3 H3D . 0.9600 ?
    C3 H3E . 0.9600 ?
    C3 H3F . 0.9600 ?
loop_
    _geom_angle_atom_site_label_1
    _geom_angle_atom_site_label_2
    _geom_angle_atom_site_label_3
    _geom_angle_site_symmetry_1
    _geom_angle_site_symmetry_3
    _geom_angle
    _geom_angle_publ_flag
    C6A C1A O1A . . 119.63(17) ?
    C6A C1A C2A . . 121.28(17) ?
    O1A C1A C2A . . 119.06(17) ?
    C3A C2A C1A . . 117.95(18) ?
    C3A C2A C7A . . 120.25(18) ?
    C1A C2A C7A . . 121.77(16) ?
    C2A C3A C4A . . 122.99(18) ?
    C2A C3A H3A . . 118.5 ?
    C4A C3A H3A . . 118.5 ?
    C5A C4A C3A . . 116.58(17) ?
    C5A C4A C8A . . 121.89(18) ?
    C3A C4A C8A . . 121.50(18) ?
    C4A C5A C6A . . 122.83(18) ?
    C4A C5A H5A . . 118.6 ?
    C6A C5A H5A . . 118.6 ?
    C1A C6A C5A . . 118.19(18) ?
    C1A C6A C7B . . 122.14(17) ?
    C5A C6A C7B . . 119.67(17) ?
    C2A C7A C6C . 2_675 114.23(15) ?
    C2A C7A H7A1 . . 108.7 ?
    C6C C7A H7A1 2_675 . 108.7 ?
    C2A C7A H7A2 . . 108.7 ?
    C6C C7A H7A2 2_675 . 108.7 ?
    H7A1 C7A H7A2 . . 107.6 ?
    C9A C8A C10A . . 107.5(2) ?
    C9A C8A C11A . . 109.8(2) ?
    C10A C8A C11A . . 107.2(2) ?
    C9A C8A C4A . . 109.27(18) ?
    C10A C8A C4A . . 111.33(18) ?
    C11A C8A C4A . . 111.63(19) ?
    C8A C9A H9A1 . . 109.5 ?
    C8A C9A H9A2 . . 109.5 ?
    H9A1 C9A H9A2 . . 109.5 ?
    C8A C9A H9A3 . . 109.5 ?
    H9A1 C9A H9A3 . . 109.5 ?
    H9A2 C9A H9A3 . . 109.5 ?
    C8A C10A H10A . . 109.5 ?
    C8A C10A H10B . . 109.5 ?
    H10A C10A H10B . . 109.5 ?
    C8A C10A H10C . . 109.5 ?
    H10A C10A H10C . . 109.5 ?
    H10B C10A H10C . . 109.5 ?
    C8A C11A H11A . . 109.5 ?
    C8A C11A H11B . . 109.5 ?
    H11A C11A H11B . . 109.5 ?
    C8A C11A H11C . . 109.5 ?
    H11A C11A H11C . . 109.5 ?
    H11B C11A H11C . . 109.5 ?
    O1A C12A C13A . . 108.09(16) ?
    O1A C12A H12A . . 110.1 ?
    C13A C12A H12A . . 110.1 ?
    O1A C12A H12B . . 110.1 ?
    C13A C12A H12B . . 110.1 ?
    H12A C12A H12B . . 108.4 ?
    O2A C13A O3A . . 124.7(2) ?
    O2A C13A O3E . . 121.1(7) ?
    O3A C13A O3E . . 34.8(8) ?
    O2A C13A C12A . . 125.3(2) ?
    O3A C13A C12A . . 110.00(18) ?
    O3E C13A C12A . . 103.4(6) ?
    C13A O3A C14A . . 117.7(2) ?
    O3A C14A C15A . . 110.2(2) ?
    O3A C14A H14A . . 109.6 ?
    C15A C14A H14A . . 109.6 ?
    O3A C14A H14B . . 109.6 ?
    C15A C14A H14B . . 109.6 ?
    H14A C14A H14B . . 108.1 ?
    C13A O3E C14E . . 112.4(14) ?
    O3E C14E C15E . . 113.4(18) ?
    O3E C14E H14C . . 108.9 ?
    C15E C14E H14C . . 108.9 ?
    O3E C14E H14D . . 108.9 ?
    C15E C14E H14D . . 108.9 ?
    H14C C14E H14D . . 107.7 ?
    C14E C15E H15D . . 109.5 ?
    C14E C15E H15E . . 109.5 ?
    H15D C15E H15E . . 109.5 ?
    C14E C15E H15F . . 109.5 ?
    H15D C15E H15F . . 109.5 ?
    H15E C15E H15F . . 109.5 ?
    C1A O1A C12A . . 114.19(14) ?
    O1B C1B C6B . . 117.99(17) ?
    O1B C1B C2B . . 120.86(18) ?
    C6B C1B C2B . . 120.99(17) ?
    C3B C2B C1B . . 117.93(18) ?
    C3B C2B C7B . . 119.28(17) ?
    C1B C2B C7B . . 122.54(18) ?
    C2B C3B C4B . . 122.77(18) ?
    C2B C3B H3B . . 118.6 ?
    C4B C3B H3B . . 118.6 ?
    C5B C4B C3B . . 117.22(18) ?
    C5B C4B C8B . . 122.75(18) ?
    C3B C4B C8B . . 119.98(18) ?
    C4B C5B C6B . . 122.44(19) ?
    C4B C5B H5B . . 118.8 ?
    C6B C5B H5B . . 118.8 ?
    C1B C6B C5B . . 118.37(18) ?
    C1B C6B C7C . . 122.02(18) ?
    C5B C6B C7C . . 119.48(18) ?
    C2B C7B C6A . . 112.35(16) ?
    C2B C7B H7B1 . . 109.1 ?
    C6A C7B H7B1 . . 109.1 ?
    C2B C7B H7B2 . . 109.1 ?
    C6A C7B H7B2 . . 109.1 ?
    H7B1 C7B H7B2 . . 107.9 ?
    C9B C8B C10B . . 108.7(2) ?
    C9B C8B C4B . . 109.02(18) ?
    C10B C8B C4B . . 110.53(18) ?
    C9B C8B C11B . . 108.6(2) ?
    C10B C8B C11B . . 108.4(2) ?
    C4B C8B C11B . . 111.50(18) ?
    C8B C9B H9B1 . . 109.5 ?
    C8B C9B H9B2 . . 109.5 ?
    H9B1 C9B H9B2 . . 109.5 ?
    C8B C9B H9B3 . . 109.5 ?
    H9B1 C9B H9B3 . . 109.5 ?
    H9B2 C9B H9B3 . . 109.5 ?
    C8B C10B H10D . . 109.5 ?
    C8B C10B H10E . . 109.5 ?
    H10D C10B H10E . . 109.5 ?
    C8B C10B H10F . . 109.5 ?
    H10D C10B H10F . . 109.5 ?
    H10E C10B H10F . . 109.5 ?
    C8B C11B H11D . . 109.5 ?
    C8B C11B H11E . . 109.5 ?
    H11D C11B H11E . . 109.5 ?
    C8B C11B H11F . . 109.5 ?
    H11D C11B H11F . . 109.5 ?
    H11E C11B H11F . . 109.5 ?
    O1B C12B C13B . . 116.20(18) ?
    O1B C12B H12C . . 108.2 ?
    C13B C12B H12C . . 108.2 ?
    O1B C12B H12D . . 108.2 ?
    C13B C12B H12D . . 108.2 ?
    H12C C12B H12D . . 107.4 ?
    O2B C13B O3B . . 124.0(2) ?
    O2B C13B C12B . . 121.8(2) ?
    O3B C13B C12B . . 114.18(18) ?
    O3B C14B C15B . . 108.9(2) ?
    O3B C14B H14E . . 109.9 ?
    C15B C14B H14E . . 109.9 ?
    O3B C14B H14F . . 109.9 ?
    C15B C14B H14F . . 109.9 ?
    H14E C14B H14F . . 108.3 ?
    C14B C15B H15G . . 109.5 ?
    C14B C15B H15H . . 109.5 ?
    H15G C15B H15H . . 109.5 ?
    C14B C15B H15I . . 109.5 ?
    H15G C15B H15I . . 109.5 ?
    H15H C15B H15I . . 109.5 ?
    C1B O1B C12B . . 116.27(16) ?
    C13B O3B C14B . . 117.53(18) ?
    C6C C1C C2C . . 122.47(17) ?
    C6C C1C O1C . . 118.85(17) ?
    C2C C1C O1C . . 118.60(17) ?
    C3C C2C C1C . . 117.35(18) ?
    C3C C2C C7C . . 121.44(17) ?
    C1C C2C C7C . . 121.21(17) ?
    C2C C3C C4C . . 122.32(18) ?
    C2C C3C H3C . . 118.8 ?
    C4C C3C H3C . . 118.8 ?
    C5C C4C C3C . . 118.37(17) ?
    C5C C4C C8C . . 122.59(18) ?
    C3C C4C C8C . . 119.04(17) ?
    C4C C5C C6C . . 121.61(18) ?
    C4C C5C H5C . . 119.2 ?
    C6C C5C H5C . . 119.2 ?
    C1C C6C C5C . . 117.86(17) ?
    C1C C6C C7A . 2_675 122.08(16) ?
    C5C C6C C7A . 2_675 120.06(17) ?
    C6B C7C C2C . . 114.14(16) ?
    C6B C7C H7C1 . . 108.7 ?
    C2C C7C H7C1 . . 108.7 ?
    C6B C7C H7C2 . . 108.7 ?
    C2C C7C H7C2 . . 108.7 ?
    H7C1 C7C H7C2 . . 107.6 ?
    C10C C8C C11C . . 108.91(19) ?
    C10C C8C C4C . . 108.87(16) ?
    C11C C8C C4C . . 112.28(17) ?
    C10C C8C C9C . . 109.64(19) ?
    C11C C8C C9C . . 108.20(18) ?
    C4C C8C C9C . . 108.92(17) ?
    C8C C9C H9C1 . . 109.5 ?
    C8C C9C H9C2 . . 109.5 ?
    H9C1 C9C H9C2 . . 109.5 ?
    C8C C9C H9C3 . . 109.5 ?
    H9C1 C9C H9C3 . . 109.5 ?
    H9C2 C9C H9C3 . . 109.5 ?
    C8C C10C H10G . . 109.5 ?
    C8C C10C H10H . . 109.5 ?
    H10G C10C H10H . . 109.5 ?
    C8C C10C H10I . . 109.5 ?
    H10G C10C H10I . . 109.5 ?
    H10H C10C H10I . . 109.5 ?
    C8C C11C H11G . . 109.5 ?
    C8C C11C H11H . . 109.5 ?
    H11G C11C H11H . . 109.5 ?
    C8C C11C H11I . . 109.5 ?
    H11G C11C H11I . . 109.5 ?
    H11H C11C H11I . . 109.5 ?
    O1C C12C C13C . . 108.95(16) ?
    O1C C12C H12E . . 109.9 ?
    C13C C12C H12E . . 109.9 ?
    O1C C12C H12F . . 109.9 ?
    C13C C12C H12F . . 109.9 ?
    H12E C12C H12F . . 108.3 ?
    O3C C13C O2C . . 125.2(2) ?
    O3C C13C C12C . . 125.8(2) ?
    O2C C13C C12C . . 109.03(18) ?
    O2C C14C C15C . . 107.7(2) ?
    O2C C14C H14G . . 110.2 ?
    C15C C14C H14G . . 110.2 ?
    O2C C14C H14H . . 110.2 ?
    C15C C14C H14H . . 110.2 ?
    H14G C14C H14H . . 108.5 ?
    C14C C15C H15J . . 109.5 ?
    C14C C15C H15K . . 109.5 ?
    H15J C15C H15K . . 109.5 ?
    C14C C15C H15L . . 109.5 ?
    H15J C15C H15L . . 109.5 ?
    H15K C15C H15L . . 109.5 ?
    C1C O1C C12C . . 113.28(14) ?
    C13C O2C C14C . . 116.60(18) ?
    N1 C2 C3 . . 179.4(3) ?
    C2 C3 H3D . . 109.5 ?
    C2 C3 H3E . . 109.5 ?
    H3D C3 H3E . . 109.5 ?
    C2 C3 H3F . . 109.5 ?
    H3D C3 H3F . . 109.5 ?
    H3E C3 H3F . . 109.5 ?
loop_
    _geom_hbond_atom_site_label_d
    _geom_hbond_atom_site_label_h
    _geom_hbond_atom_site_label_a
    _geom_hbond_site_symmetry_d
    _geom_hbond_site_symmetry_h
    _geom_hbond_site_symmetry_a
    _geom_hbond_distance_dh
    _geom_hbond_distance_ha
    _geom_hbond_distance_da
    _geom_hbond_angle_dha
    _geom_hbond_publ_flag
    C3 H3E O1C . . . 0.96 2.47 3.250(4) 139 yes
    C7C H7C2 O3B . . . 0.97 2.38 3.312(3) 160 yes
    C12B H12D O2A . . . 0.97 2.57 3.526(3) 169 yes
    C15B H15G O3A . . 2_676 0.96 2.48 3.398 160 yes
    C5C H5C O1A . . 2_675 0.93 2.44 3.190(2) 138 yes
    C11C H11G O1B . . 2_675 0.96 2.56 3.477(3) 159 yes
    C10C H10I Cg1 . . 2_675 0.96 2.73 3.588(3) 148 yes
_iucr_refine_instructions_details
;
TITL Compound X
CELL 0.71073  12.6190  13.1500  14.8990  75.9040  67.7650  74.5810
ZERR    2  0.0002  0.0003  0.0004  0.0011  0.0011  0.0012
LATT  1
SFAC  C   H   N   O
UNIT   94  126   2  18
LIST 4
ACTA
BOND $H
FMAP 2
OMIT 1 2 3
PLAN -20
L.S.   100
OMIT  -3.0000 180
WGHT    0.089000    1.397000
FVAR       0.67045   0.89677
C1A   1    0.250777    1.170032    0.276280    11.00000    0.02097    0.02658 =
         0.03156   -0.00969   -0.01054   -0.00151
C2A   1    0.219348    1.237631    0.197892    11.00000    0.02203    0.02323 =
         0.03056   -0.00876   -0.00910    0.00039
C3A   1    0.117758    1.229465    0.185784    11.00000    0.02507    0.02860 =
         0.02874   -0.00590   -0.01197    0.00072
AFIX  43
H3A   2    0.093201    1.277458    0.137037    11.00000   -1.20000
AFIX   0
C4A   1    0.051118    1.152370    0.243628    11.00000    0.02003    0.03186 =
         0.03106   -0.01018   -0.00906   -0.00083
C5A   1    0.089457    1.083853    0.317470    11.00000    0.02372    0.02826 =
         0.03045   -0.00186   -0.01049   -0.00593
AFIX  43
H5A   2    0.048304    1.030380    0.355882    11.00000   -1.20000
AFIX   0
C6A   1    0.187358    1.092101    0.336299    11.00000    0.02435    0.02656 =
         0.02951   -0.00801   -0.01064   -0.00091
C7A   1    0.294435    1.315344    0.125844    11.00000    0.02455    0.02199 =
         0.03113   -0.00450   -0.01139   -0.00132
AFIX  23
H7A1  2    0.326371    1.344812    0.161534    11.00000   -1.20000
H7A2  2    0.245289    1.373968    0.097626    11.00000   -1.20000
AFIX   0
C8A   1   -0.060863    1.146239    0.228477    11.00000    0.02422    0.04396 =
         0.03832   -0.00719   -0.01447   -0.00725
C9A   1   -0.162360    1.222968    0.285526    11.00000    0.02768    0.10634 =
         0.07531   -0.04628   -0.02018    0.00322
AFIX 137
H9A1  2   -0.147703    1.294393    0.262405    11.00000   -1.50000
H9A2  2   -0.171362    1.203976    0.354083    11.00000   -1.50000
H9A3  2   -0.232435    1.219237    0.276301    11.00000   -1.50000
AFIX   0
C10A  1   -0.051260    1.178562    0.120394    11.00000    0.04201    0.08095 =
         0.04733   -0.00317   -0.02548   -0.02388
AFIX 137
H10A  2   -0.119622    1.168534    0.112405    11.00000   -1.50000
H10B  2    0.016593    1.135100    0.081464    11.00000   -1.50000
H10C  2   -0.044718    1.252360    0.099409    11.00000   -1.50000
AFIX   0
C11A  1   -0.086231    1.033073    0.261254    11.00000    0.06641    0.06568 =
         0.08737    0.01549   -0.05208   -0.03737
AFIX 137
H11A  2   -0.100756    1.012844    0.330639    11.00000   -1.50000
H11B  2   -0.020261    0.984254    0.226799    11.00000   -1.50000
H11C  2   -0.153609    1.031050    0.246910    11.00000   -1.50000
AFIX   0
C12A  1    0.327247    1.254019    0.355254    11.00000    0.02914    0.03239 =
         0.03742   -0.01329   -0.01244   -0.00396
AFIX  23
H12A  2    0.275370    1.230943    0.420239    11.00000   -1.20000
H12B  2    0.290332    1.323729    0.329552    11.00000   -1.20000
AFIX   0
C13A  1    0.442322    1.260277    0.360736    11.00000    0.03320    0.03636 =
         0.04835   -0.01339   -0.01444   -0.00671
EADP O3A O3E
Eadp C14A C14E
eadp C15a C15e
dfix 1.31 0.02 O3A C13A O3E C13a
dfix 1.45 0.02 C14a O3A O3E C14e
dfix 1.46 0.02 C15a C14a C14e C15e
dfix 2.32 0.05 C12A O3A C12A O3E
dfix 2.24 0.05 O3A O2A O3E O2A
dfix 2.36 0.05 C15A O3A C15E O3E
PART 1 21
O3A   4    0.423983    1.319753    0.428798    21.00000    0.03666    0.04674 =
         0.04776   -0.01777   -0.01890   -0.01121
C14A  1    0.526338    1.328721    0.449350    21.00000    0.04796    0.04435 =
         0.05493   -0.01147   -0.02732   -0.01062
AFIX  23
H14A  2    0.586889    1.265774    0.435017    21.00000   -1.20000
H14B  2    0.504549    1.332755    0.518377    21.00000   -1.20000
AFIX   0
C15A  1    0.571534    1.425473    0.388565    21.00000    0.05737    0.05655 =
         0.07962   -0.00950   -0.03092   -0.01894
AFIX 137
H15A  2    0.600986    1.417808    0.320490    21.00000   -1.50000
H15B  2    0.633218    1.434250    0.407108    21.00000   -1.50000
H15C  2    0.509665    1.487012    0.398737    21.00000   -1.50000
AFIX   0
PART 2 -21
O3E   4    0.424023    1.361532    0.378871   -21.00000    0.03666    0.04674 =
         0.04776   -0.01777   -0.01890   -0.01121
C14E  1    0.525046    1.384819    0.385154   -21.00000    0.04796    0.04435 =
         0.05493   -0.01147   -0.02732   -0.01062
AFIX  23
H14C  2    0.558500    1.433520    0.326686   -21.00000   -1.20000
H14D  2    0.582612    1.319266    0.386536   -21.00000   -1.20000
AFIX   0
C15E  1    0.500585    1.432607    0.472241   -21.00000    0.05737    0.05655 =
         0.07962   -0.00950   -0.03092   -0.01894
AFIX 137
H15D  2    0.458591    1.504785    0.464062   -21.00000   -1.50000
H15E  2    0.572761    1.432430    0.480020   -21.00000   -1.50000
H15F  2    0.454444    1.391789    0.529464   -21.00000   -1.50000
AFIX   0
PART 0
O1A   4    0.349535    1.179498    0.292281    11.00000    0.02409    0.02962 =
         0.03499   -0.00969   -0.01381   -0.00311
O2A   4    0.536441    1.217551    0.312602    11.00000    0.02942    0.05672 =
         0.08047   -0.03484   -0.01543   -0.00518
C1B   1    0.373508    0.862132    0.341629    11.00000    0.02282    0.03066 =
         0.02492    0.00164   -0.01051   -0.00566
C2B   1    0.260970    0.901416    0.402600    11.00000    0.02703    0.02835 =
         0.02480   -0.00406   -0.01281   -0.00200
C3B   1    0.180431    0.834014    0.440480    11.00000    0.02375    0.03224 =
         0.02690   -0.00617   -0.00732   -0.00341
AFIX  43
H3B   2    0.106810    0.858010    0.483449    11.00000   -1.20000
AFIX   0
C4B   1    0.205561    0.731754    0.416646    11.00000    0.02784    0.03088 =
         0.02965   -0.00252   -0.01244   -0.00616
C5B   1    0.315049    0.699255    0.350824    11.00000    0.03029    0.02632 =
         0.03199   -0.00591   -0.01406   -0.00251
AFIX  43
H5B   2    0.332466    0.632940    0.331439    11.00000   -1.20000
AFIX   0
C6B   1    0.400560    0.762579    0.312348    11.00000    0.02534    0.03035 =
         0.02493   -0.00229   -0.01314   -0.00168
C7B   1    0.221520    1.016232    0.420475    11.00000    0.02682    0.02931 =
         0.03059   -0.00486   -0.01119   -0.00412
AFIX  23
H7B1  2    0.284084    1.038475    0.428941    11.00000   -1.20000
H7B2  2    0.155219    1.020712    0.480752    11.00000   -1.20000
AFIX   0
C8B   1    0.111572    0.662408    0.459744    11.00000    0.03087    0.03079 =
         0.03816   -0.00635   -0.01092   -0.00924
C9B   1    0.006622    0.720526    0.427467    11.00000    0.03860    0.05306 =
         0.06523   -0.01066   -0.02181   -0.01349
AFIX 137
H9B1  2   -0.023999    0.787932    0.450757    11.00000   -1.50000
H9B2  2   -0.052549    0.677753    0.454302    11.00000   -1.50000
H9B3  2    0.030468    0.732413    0.357061    11.00000   -1.50000
AFIX   0
C10B  1    0.071495    0.642821    0.572354    11.00000    0.05243    0.05244 =
         0.04497   -0.00382   -0.01174   -0.02463
AFIX 137
H10D  2    0.137018    0.607213    0.593500    11.00000   -1.50000
H10E  2    0.013347    0.599012    0.598048    11.00000   -1.50000
H10F  2    0.039040    0.709982    0.595980    11.00000   -1.50000
AFIX   0
C11B  1    0.157232    0.553367    0.424096    11.00000    0.04345    0.04142 =
         0.06223   -0.01260   -0.01125   -0.01486
AFIX 137
H11D  2    0.181443    0.564162    0.353699    11.00000   -1.50000
H11E  2    0.096311    0.512511    0.451413    11.00000   -1.50000
H11F  2    0.222412    0.515434    0.444948    11.00000   -1.50000
AFIX   0
C12B  1    0.496208    0.950917    0.371650    11.00000    0.03047    0.03501 =
         0.03892   -0.00831   -0.01631   -0.00486
AFIX  23
H12C  2    0.439285    0.937423    0.436546    11.00000   -1.20000
H12D  2    0.496274    1.026947    0.356447    11.00000   -1.20000
AFIX   0
C13B  1    0.615570    0.891860    0.375612    11.00000    0.03213    0.03205 =
         0.03752   -0.00505   -0.01500   -0.00779
C14B  1    0.792080    0.774628    0.303081    11.00000    0.03128    0.05161 =
         0.06414   -0.02015   -0.02664    0.00440
AFIX  23
H14E  2    0.820846    0.806365    0.339527    11.00000   -1.20000
H14F  2    0.845036    0.778701    0.235767    11.00000   -1.20000
AFIX   0
C15B  1    0.786584    0.659858    0.348190    11.00000    0.04706    0.05950 =
         0.05136   -0.00595   -0.02136    0.00176
AFIX 137
H15G  2    0.742353    0.655672    0.417008    11.00000   -1.50000
H15H  2    0.864211    0.619255    0.339684    11.00000   -1.50000
H15I  2    0.749680    0.631367    0.316678    11.00000   -1.50000
AFIX   0
O1B   4    0.458596    0.924489    0.302885    11.00000    0.02587    0.03266 =
         0.03302   -0.00413   -0.01136   -0.00838
O2B   4    0.651962    0.901492    0.436079    11.00000    0.04556    0.07422 =
         0.05738   -0.02946   -0.03122    0.00416
O3B   4    0.675601    0.832372    0.305415    11.00000    0.03205    0.04624 =
         0.05709   -0.02155   -0.02486    0.00687
C1C   1    0.603594    0.707743    0.054517    11.00000    0.02139    0.01825 =
         0.03373   -0.00119   -0.01100   -0.00278
C2C   1    0.512421    0.753403    0.131182    11.00000    0.02312    0.02352 =
         0.02968   -0.00231   -0.00961   -0.00444
C3C   1    0.420301    0.825648    0.107696    11.00000    0.02159    0.02598 =
         0.03014   -0.00474   -0.00646   -0.00274
AFIX  43
H3C   2    0.358746    0.856907    0.157462    11.00000   -1.20000
AFIX   0
C4C   1    0.416974    0.852989    0.011704    11.00000    0.02128    0.02182 =
         0.03295   -0.00131   -0.01135   -0.00371
C5C   1    0.510408    0.807323   -0.062408    11.00000    0.02422    0.02465 =
         0.02934   -0.00252   -0.01109   -0.00550
AFIX  43
H5C   2    0.509961    0.825910   -0.126636    11.00000   -1.20000
AFIX   0
C6C   1    0.605327    0.733919   -0.042725    11.00000    0.02086    0.02035 =
         0.03241   -0.00361   -0.00904   -0.00557
C7C   1    0.514603    0.725215    0.236510    11.00000    0.02503    0.03276 =
         0.03103   -0.00337   -0.01305   -0.00026
AFIX  23
H7C1  2    0.536616    0.648248    0.252309    11.00000   -1.20000
H7C2  2    0.574127    0.756570    0.239947    11.00000   -1.20000
AFIX   0
C8C   1    0.311132    0.932022   -0.007695    11.00000    0.02081    0.02710 =
         0.03444   -0.00267   -0.01065   -0.00085
C9C   1    0.201497    0.883568    0.049534    11.00000    0.02694    0.04296 =
         0.05601    0.00040   -0.01604   -0.00826
AFIX 137
H9C1  2    0.211466    0.816866    0.029006    11.00000   -1.50000
H9C2  2    0.135053    0.931927    0.036791    11.00000   -1.50000
H9C3  2    0.189439    0.871620    0.118579    11.00000   -1.50000
AFIX   0
C10C  1    0.297525    1.035745    0.027331    11.00000    0.04094    0.02774 =
         0.06865   -0.00933   -0.02916    0.00280
AFIX 137
H10G  2    0.285963    1.021649    0.096369    11.00000   -1.50000
H10H  2    0.231394    1.085693    0.015576    11.00000   -1.50000
H10I  2    0.366634    1.065315   -0.007860    11.00000   -1.50000
AFIX   0
C11C  1    0.323752    0.956517   -0.116883    11.00000    0.03401    0.05118 =
         0.04272   -0.00184   -0.02012    0.00607
AFIX 137
H11G  2    0.391486    0.987646   -0.153893    11.00000   -1.50000
H11H  2    0.255649    1.005712   -0.125573    11.00000   -1.50000
H11I  2    0.332022    0.891527   -0.139536    11.00000   -1.50000
AFIX   0
C12C  1    0.780854    0.670607    0.085374    11.00000    0.02392    0.02807 =
         0.03520   -0.00423   -0.01039   -0.00132
AFIX  23
H12E  2    0.747427    0.711898    0.138797    11.00000   -1.20000
H12F  2    0.813337    0.717489    0.025086    11.00000   -1.20000
AFIX   0
C13C  1    0.875003    0.580089    0.104605    11.00000    0.03329    0.03334 =
         0.04231   -0.00940   -0.01858    0.00386
C14C  1    1.052722    0.542345    0.137140    11.00000    0.04060    0.04815 =
         0.07519   -0.02175   -0.03690    0.01285
AFIX  23
H14G  2    1.098987    0.509259    0.079240    11.00000   -1.20000
H14H  2    1.027009    0.486757    0.191923    11.00000   -1.20000
AFIX   0
C15C  1    1.122597    0.600581    0.158846    11.00000    0.04274    0.06558 =
         0.09975   -0.03429   -0.03803    0.00830
AFIX 137
H15J  2    1.146888    0.655822    0.104482    11.00000   -1.50000
H15K  2    1.190086    0.551941    0.169376    11.00000   -1.50000
H15L  2    1.076417    0.631985    0.216845    11.00000   -1.50000
AFIX   0
O1C   4    0.693664    0.628497    0.077193    11.00000    0.02294    0.02301 =
         0.03551   -0.00190   -0.01309    0.00053
O2C   4    0.952489    0.619025    0.120389    11.00000    0.03107    0.03737 =
         0.05408   -0.01585   -0.02378    0.00720
O3C   4    0.879966    0.487266    0.106120    11.00000    0.06269    0.03347 =
         0.12155   -0.01816   -0.06198    0.00933
N1    3    0.423834    0.488705    0.191227    11.00000    0.06201    0.06301 =
         0.09701   -0.02594   -0.01868   -0.01984
C2    1    0.513603    0.451588    0.144329    11.00000    0.05649    0.04951 =
         0.07709   -0.01633   -0.01711   -0.02224
C3    1    0.627668    0.403164    0.084740    11.00000    0.06842    0.06957 =
         0.11089   -0.04159    0.00344   -0.02902
AFIX 137
H3D   2    0.647866    0.330787    0.114847    11.00000   -1.50000
H3E   2    0.684242    0.442831    0.079264    11.00000   -1.50000
H3F   2    0.626707    0.403691    0.020506    11.00000   -1.50000
HKLF 4
REM  Compound X
REM R1 =  0.0614 for   7277 Fo > 4sig(Fo)  and  0.0871 for all   9990 data
REM    538 parameters refined using     12 restraints
END
WGHT      0.0883      1.4476
REM Highest difference peak  0.428,  deepest hole -0.318,  1-sigma level  0.054
Q1    1  -0.0052  0.7136  0.5158  11.00000  0.05    0.43
Q2    1   0.2641  0.8291  0.3059  11.00000  0.05    0.41
Q3    1   0.6805  0.9620  0.3646  11.00000  0.05    0.38
Q4    1   0.1055  0.6416  0.3666  11.00000  0.05    0.37
Q5    1   0.4018  1.3120 -0.0162  11.00000  0.05    0.37
Q6    1   0.5051  0.7200  0.1025  11.00000  0.05    0.35
Q7    1   0.1698  0.5649  0.5062  11.00000  0.05    0.35
Q8    1   0.6995  0.6031  0.0325  11.00000  0.05    0.33
Q9    1   0.2410  1.0833  0.2367  11.00000  0.05    0.31
Q10   1   0.4035  0.8079  0.0731  11.00000  0.05    0.31
Q11   1   0.4644  0.7541  0.2799  11.00000  0.05    0.31
Q12   1   0.8199  0.5021  0.1710  11.00000  0.05    0.30
Q13   1   0.3790  0.8233  0.3020  11.00000  0.05    0.30
Q14   1   0.5820  1.3437  0.4621  11.00000  0.05    0.30
Q15   1   0.4920  0.6783  0.2024  11.00000  0.05    0.30
Q16   1   0.3687  0.8931  0.0027  11.00000  0.05    0.29
Q17   1   0.4462  1.3004  0.3046  11.00000  0.05    0.29
Q18   1   0.4763  1.2839  0.2913  11.00000  0.05    0.29
Q19   1   0.0635  0.8429  0.4533  11.00000  0.05    0.28
Q20   1   0.5771  0.7619  0.2868  11.00000  0.05    0.28
;
data_global
_journal_date_recd_electronic     2012-03-28
_journal_date_accepted     2012-04-11
_journal_name_full     'Acta Crystallographica, Section E'
_journal_year     2012
_journal_volume     68
_journal_issue      5
_journal_page_first     o1418
_journal_page_last     o1419
_journal_paper_category     QO
_journal_paper_doi     10.1107/S1600536812015735
_journal_coeditor_code     SU2398
_publ_contact_author_name     'Michaela Pojarov\'a'
_publ_contact_author_address
;
Institute of Physics, AS CR, v.v.i.
Na Slovance 2
182 21 Praha 8
Czech Republic
;
_publ_contact_author_email     'pojarova@fzu.cz'
_publ_contact_author_fax     '00420233343184'
_publ_contact_author_phone     '00420233343484'
_publ_section_title
;\
5,11,17,23,29,35-Hexa-<i>tert</i>-butyl-37,38,39,40,41,42-\
hexakis(ethoxycarbonylmethoxy)calix[6]arene acetonitrile disolvate
;
loop_
    _publ_author_name
    _publ_author_footnote
    _publ_author_address
    'Pojarov\'a, Michaela' ?
;
Institute of Physics, AS CR, v.v.i.
Na Slovance 2
182 21 Praha 8
Czech Republic
;
    'Du\<sek, Michal' .
;
Institute of Physics, AS CR, v.v.i.
Na Slovance 2
182 21 Praha 8
Czech Republic
;
    'Budka, Jan' .
;
Institute of Chemical Technology
Technick\'a 5
166 28 Prague 6
Czech Republic
;
    'C\'isa\<rov\'a, Ivana' .
;
Department of Inorganic Chemistry
Charles University in Prague, Faculty of Natural Sciences
Hlavova 2030/8
Praha
Czech Republic
128 40
Czech Republic
;
    'Makrl\'ik, Emanuel' .
;
Faculty of Environmental Sciences
Czech University of Life Sciences, Prague
Kam\'yck\'a 129
165 21 Prague 6
Czech Republic
;
