# Supplementary material for: 5,11,17,23,29,35-Hexa-tert-butyl-37,38,39,40,41,42-hexa­kis­(eth­oxy­carbonyl­meth­oxy)calix[6]arene acetonitrile disolvate
Source: Acta Crystallogr Sect E Struct Rep Online. 2012 Apr 18;68(Pt 5):o1418–9. doi: 10.1107/S1600536812015735 (PMC3344542; doi:10.1107/S1600536812015735)
Supplement: Supplementary file 2 [file e-68-o1418-Isup2.hkl]

# 
# h,k,l, Fc-squared, Fo-squared, sigma(Fo-squared) and status flag 
# 
data_I
_shelx_title ' Compound X' 
_shelx_refln_list_code          4 
_shelx_F_calc_maximum      128.18 
_exptl_crystal_F_000       848.00 
_reflns_d_resolution_high  0.7695 
 
loop_ 
 _symmetry_equiv_pos_as_xyz 
 'x, y, z' 
 '-x, -y, -z' 
 
_cell_length_a    12.6190 
_cell_length_b    13.1500 
_cell_length_c    14.8990 
_cell_angle_alpha  75.904 
_cell_angle_beta   67.765 
_cell_angle_gamma  74.581 
 
_shelx_F_squared_multiplier     1.000 
 
loop_ 
 _refln_index_h 
 _refln_index_k 
 _refln_index_l 
 _refln_F_squared_calc 
 _refln_F_squared_meas 
 _refln_F_squared_sigma 
 _refln_observed_status 
   1   0   0     5700.58     5570.59    173.66 o 
   2   0   0      620.17      664.30      7.56 o 
   3   0   0      728.75      570.30      9.99 o 
   4   0   0      222.01      290.92      4.33 o 
   5   0   0      270.79      287.39      4.24 o 
   6   0   0       78.26       58.60      4.40 o 
   7   0   0      722.81      788.69     10.07 o 
   8   0   0      485.02      433.24      6.58 o 
   9   0   0       27.54       31.35      2.09 o 
  10   0   0      300.99      307.14      6.09 o 
  11   0   0      636.51      623.85     13.05 o 
  12   0   0       23.15       21.75      4.06 o 
  13   0   0        9.85        8.19      4.96 o 
  14   0   0        4.04        2.22      4.53 o 
 -14   1   0       29.05       23.54      8.01 o 
 -13   1   0        0.07        8.11      6.89 o 
 -12   1   0        2.33        1.76      3.20 o 
 -11   1   0      256.04      258.84      5.74 o 
 -10   1   0      158.85      154.21      4.83 o 
  -9   1   0        0.40        2.78      1.92 o 
  -8   1   0      511.33      463.23      7.26 o 
  -7   1   0      958.54      958.92     22.17 o 
  -6   1   0      503.01      512.40     16.60 o 
  -5   1   0        0.25       13.68      1.24 o 
  -4   1   0     2116.16     2430.41     28.58 o 
  -3   1   0      229.92      253.03      4.70 o 
  -2   1   0     9035.04     9665.75    124.43 o 
  -1   1   0       77.60      101.96      1.92 o 
   0   1   0     1317.59     1349.58     17.82 o 
   1   1   0     7297.30     6891.29    123.20 o 
   2   1   0        8.92        9.40      0.53 o 
   3   1   0     6327.62     5711.40     60.88 o 
   4   1   0       24.24       57.22      1.03 o 
   5   1   0        8.68        8.58      0.86 o 
   6   1   0       23.24       13.35      1.05 o 
   7   1   0      566.92      581.05     10.10 o 
   8   1   0       16.90       18.35      1.86 o 
   9   1   0        3.09        8.25      3.31 o 
  10   1   0      203.56      225.59      4.44 o 
  11   1   0       19.43       13.56      2.31 o 
  12   1   0      166.20      158.38      5.74 o 
  13   1   0        4.38        1.08      4.63 o 
  14   1   0        0.28        4.44      5.81 o 
  15   1   0        2.43        9.96      4.51 o 
 -14   2   0        0.16       -2.50      5.30 o 
 -13   2   0       36.16       25.89      5.08 o 
 -12   2   0       21.12       24.69      3.84 o 
 -11   2   0       10.21        8.78      2.66 o 
 -10   2   0      179.88      188.92      6.35 o 
  -9   2   0      209.32      225.86      5.22 o 
  -8   2   0      320.51      368.79      6.08 o 
  -7   2   0        0.29       -0.08      1.88 o 
  -6   2   0        0.11       -2.27      1.51 o 
  -5   2   0     6144.88     6609.54    147.02 o 
  -4   2   0      155.56      142.08      2.98 o 
  -3   2   0      238.90      257.85      5.03 o 
  -2   2   0      103.20       87.24      1.86 o 
  -1   2   0     1202.15     1426.89     15.40 o 
   0   2   0     8782.65     8916.88    137.44 o 
   1   2   0     3985.60     4086.81     59.01 o 
   2   2   0      495.59      735.85      9.42 o 
   3   2   0       91.44       65.27      1.09 o 
   4   2   0     3471.75     3081.52     32.22 o 
   5   2   0      119.70      140.81      3.72 o 
   6   2   0      216.69      171.60      2.53 o 
   7   2   0      359.20      422.11      5.30 o 
   8   2   0      619.43      659.32      8.82 o 
   9   2   0      376.33      352.83      4.97 o 
  10   2   0       15.96       17.29      2.78 o 
  11   2   0      137.97      149.19      4.94 o 
  12   2   0       58.15       55.32      4.72 o 
  13   2   0       27.87       29.15      5.00 o 
  14   2   0        4.23        4.11      3.69 o 
  15   2   0       42.54       40.89      5.94 o 
 -14   3   0       51.35       53.42     12.19 o 
 -13   3   0      132.95      117.86      6.42 o 
 -12   3   0       10.59       11.71      3.78 o 
 -11   3   0       65.45       58.55      5.24 o 
 -10   3   0      322.22      300.41      6.57 o 
  -9   3   0       15.74       20.61      2.63 o 
  -8   3   0       68.21       72.32      2.79 o 
  -7   3   0      188.09      197.21      3.85 o 
  -6   3   0      138.93      118.33      3.04 o 
  -5   3   0      945.10      968.68     12.88 o 
  -4   3   0     2807.75     2653.28     80.29 o 
  -3   3   0       56.48       56.62      1.42 o 
  -2   3   0        9.27        1.23      0.79 o 
  -1   3   0     1886.81     1984.23     20.67 o 
   0   3   0      218.34      326.54      4.38 o 
   1   3   0     2338.92     2040.49     25.56 o 
   2   3   0     2623.90     2599.22     28.86 o 
   3   3   0     2077.58     2141.07     31.97 o 
   4   3   0       50.39       44.98      1.05 o 
   5   3   0      284.53      377.84      4.60 o 
   6   3   0      711.76      660.13      7.78 o 
   7   3   0       45.50       62.02      2.12 o 
   8   3   0      341.79      305.05      3.86 o 
   9   3   0      309.25      302.03      4.35 o 
  10   3   0      578.03      560.65      7.81 o 
  11   3   0        7.63        5.67      3.21 o 
  12   3   0      189.89      218.72     11.87 o 
  13   3   0      244.54      242.98      9.26 o 
  14   3   0       10.80       11.19      3.82 o 
  15   3   0        6.14        5.56      3.92 o 
 -13   4   0        1.85       -1.41      5.34 o 
 -12   4   0        5.66        7.19      3.88 o 
 -11   4   0       41.85       36.32      5.47 o 
 -10   4   0       16.01       19.63      3.41 o 
  -9   4   0       36.37       37.02      9.89 o 
  -8   4   0     1154.48     1215.75     18.74 o 
  -7   4   0        2.45        8.04      2.22 o 
  -6   4   0      645.41      785.49     12.97 o 
  -5   4   0      140.27      205.48      3.47 o 
  -4   4   0      489.40      479.12      6.88 o 
  -3   4   0      332.53      368.67     14.38 o 
  -2   4   0      271.34      206.95      5.60 o 
  -1   4   0        8.76        3.93      1.43 o 
   0   4   0        4.35       17.96      2.10 o 
   1   4   0     3296.94     3454.66     70.82 o 
   2   4   0      880.00     1088.65     12.53 o 
   3   4   0     7477.40     7599.95    107.23 o 
   4   4   0     5486.61     5658.27     81.66 o 
   5   4   0      112.15       88.43      1.86 o 
   6   4   0      239.96      303.58      4.32 o 
   7   4   0      503.54      487.46      6.28 o 
   8   4   0      200.33      188.33      3.47 o 
   9   4   0      721.74      771.14     11.28 o 
  10   4   0      594.77      659.22     11.15 o 
  11   4   0       61.19       51.10      1.97 o 
  12   4   0       47.68       42.84      2.57 o 
  13   4   0       93.43      106.20      7.49 o 
  14   4   0        1.93        2.91      3.92 o 
  15   4   0       23.44       18.93      4.29 o 
 -13   5   0       15.17       22.94      5.03 o 
 -12   5   0       39.12       36.82      5.64 o 
 -11   5   0        9.19       14.00      4.42 o 
 -10   5   0      229.63      213.15      7.61 o 
  -9   5   0       25.75       34.04      3.38 o 
  -8   5   0        5.09        6.73      2.72 o 
  -7   5   0      604.61      609.28     10.37 o 
  -6   5   0      132.39      157.04      3.41 o 
  -5   5   0      233.67      256.62      4.01 o 
  -4   5   0      208.86      222.28      3.94 o 
  -3   5   0      101.50      145.09      3.77 o 
  -2   5   0      241.51      218.08      3.38 o 
  -1   5   0       30.61       38.74      3.41 o 
   0   5   0      123.04      158.37      2.77 o 
   1   5   0     1392.86     1322.12     14.83 o 
   2   5   0      261.62      234.28      7.50 o 
   3   5   0      639.36      649.86     16.58 o 
   4   5   0      401.29      386.45      7.03 o 
   5   5   0      130.51      107.14      3.09 o 
   6   5   0       18.31       16.71      2.20 o 
   7   5   0      265.63      332.74      6.54 o 
   8   5   0       29.48       25.58      0.83 o 
   9   5   0       12.84       17.82      1.02 o 
  10   5   0      121.26      110.41      2.99 o 
  11   5   0      230.68      222.92      4.37 o 
  12   5   0       25.84       33.61      3.25 o 
  13   5   0        7.74        7.59      3.13 o 
  14   5   0       74.04       63.79      4.44 o 
  15   5   0       33.73       36.31      6.47 o 
 -12   6   0       25.85       15.50      4.76 o 
 -11   6   0       12.49       20.01      4.58 o 
 -10   6   0        0.41        2.71      3.52 o 
  -9   6   0        1.63        3.17      3.67 o 
  -8   6   0      113.02      108.44      5.05 o 
  -7   6   0       52.77       53.34      4.07 o 
  -6   6   0        3.64        4.80      2.01 o 
  -5   6   0        4.72        3.66      1.57 o 
  -4   6   0      282.42      320.90      5.63 o 
  -3   6   0       83.37       78.06      1.90 o 
  -2   6   0      210.55      279.87      3.95 o 
  -1   6   0     1563.72     1696.59     72.14 o 
   0   6   0        5.05       12.49      1.37 o 
   1   6   0       38.49       46.64      0.96 o 
   2   6   0     1214.27     1149.48     23.17 o 
   3   6   0     3163.98     3242.34     41.42 o 
   4   6   0      121.75      158.04      2.49 o 
   5   6   0       45.72       55.62      2.67 o 
   6   6   0      699.64      836.41     12.08 o 
   7   6   0      171.30      194.90      4.58 o 
   8   6   0      147.38      160.73      4.54 o 
   9   6   0        5.75        6.21      2.45 o 
  10   6   0      249.54      224.25      6.25 o 
  11   6   0      176.62      175.42      5.54 o 
  12   6   0       11.22       11.74      1.73 o 
  13   6   0        1.50       -4.43      4.45 o 
  14   6   0       70.61       78.49      7.14 o 
 -12   7   0       34.76       41.85      8.53 o 
 -11   7   0       34.08       41.27      9.44 o 
 -10   7   0        2.05        0.63      4.35 o 
  -9   7   0       58.25       56.56      7.13 o 
  -8   7   0       27.01       29.11      4.34 o 
  -7   7   0       83.55       74.53      3.52 o 
  -6   7   0        0.09        3.98      2.05 o 
  -5   7   0      688.29      725.13     12.45 o 
  -4   7   0      197.49      181.05      5.63 o 
  -3   7   0      182.88      157.51      3.15 o 
  -2   7   0      309.72      325.07     12.42 o 
  -1   7   0        0.04        3.85      1.33 o 
   0   7   0       95.54       79.81      2.26 o 
   1   7   0        0.52        4.51      1.77 o 
   2   7   0      734.80      749.81     11.00 o 
   3   7   0     3454.99     3461.52    164.14 o 
   4   7   0        1.53        3.44      1.35 o 
   5   7   0      719.05      775.46     13.28 o 
   6   7   0       81.83       79.29      2.91 o 
   7   7   0      212.58      225.58      5.83 o 
   8   7   0        6.07        9.34      2.65 o 
   9   7   0      267.85      292.68      7.14 o 
  10   7   0       11.45       15.75      2.85 o 
  11   7   0       14.30       17.31      3.60 o 
  12   7   0        3.48        8.03      4.23 o 
  13   7   0       26.82       30.30      6.23 o 
  14   7   0        6.04       20.69      6.25 o 
 -11   8   0       15.02        3.17      4.33 o 
 -10   8   0       12.67        9.07      6.20 o 
  -9   8   0      185.40      204.87     10.83 o 
  -8   8   0       92.77       85.97      5.92 o 
  -7   8   0       11.75       16.42      2.40 o 
  -6   8   0      724.20      786.04     16.28 o 
  -5   8   0      624.12      603.88     25.08 o 
  -4   8   0       18.04       17.82      1.95 o 
  -3   8   0       33.60       21.68      1.69 o 
  -2   8   0       12.07       19.51      1.21 o 
  -1   8   0      146.97      120.22      3.92 o 
   0   8   0        0.14       -1.11      1.44 o 
   1   8   0      593.71      553.97      9.78 o 
   2   8   0        0.98        1.83      0.98 o 
   3   8   0       24.19        8.50      1.27 o 
   4   8   0      316.41      288.31      7.27 o 
   5   8   0       49.97       49.43      2.21 o 
   6   8   0       73.67       71.52      3.03 o 
   7   8   0      168.06      147.05      4.69 o 
   8   8   0        0.10        2.22      3.11 o 
   9   8   0      397.49      348.72      9.48 o 
  10   8   0      141.90      161.11      6.43 o 
  11   8   0        2.76        4.87      4.03 o 
  12   8   0        0.33        3.09      3.31 o 
  13   8   0        8.25       19.62      5.16 o 
  14   8   0       10.81       10.68      6.92 o 
 -10   9   0       52.96       51.13      5.78 o 
  -9   9   0       24.37       25.26      7.33 o 
  -8   9   0       32.55       29.08      7.80 o 
  -7   9   0       49.27       43.65     10.88 o 
  -6   9   0      301.57      301.67     12.50 o 
  -5   9   0      519.76      541.45     10.50 o 
  -4   9   0       11.59       12.97      3.80 o 
  -3   9   0     1542.72     1589.94     31.00 o 
  -2   9   0      608.47      613.36     18.11 o 
  -1   9   0       25.04       28.85      4.79 o 
   0   9   0      216.44      259.30      6.27 o 
   1   9   0       29.05       27.93      3.49 o 
   2   9   0        5.47        6.63      2.44 o 
   3   9   0      117.73      104.44      3.21 o 
   4   9   0       54.68       39.71      2.12 o 
   5   9   0       36.82       35.94      1.19 o 
   6   9   0       88.52       69.77      3.74 o 
   7   9   0      519.44      538.62     11.77 o 
   8   9   0       48.61       29.97      3.58 o 
   9   9   0        0.03        2.00      2.91 o 
  10   9   0       87.28       81.16      4.56 o 
  11   9   0       13.12       14.46      3.51 o 
  12   9   0        9.67        0.44      4.25 o 
  13   9   0       20.06        5.14      5.81 o 
  14   9   0        0.32       -0.89      8.21 o 
 -10  10   0       82.68       66.62     13.29 o 
  -9  10   0        7.22        8.15      5.70 o 
  -8  10   0       52.49       58.00      5.97 o 
  -7  10   0        3.74       10.24     11.67 o 
  -6  10   0       11.15       12.45      4.16 o 
  -5  10   0       37.34       30.72      5.54 o 
  -4  10   0      225.15      222.20      5.18 o 
  -3  10   0      123.74      129.23      4.45 o 
  -2  10   0      120.28      115.99      4.33 o 
  -1  10   0       10.93        9.10      3.92 o 
   0  10   0      158.16      142.81      6.10 o 
   1  10   0        2.32        5.13      3.55 o 
   2  10   0      705.49      710.60     16.27 o 
   3  10   0      320.99      318.73      5.32 o 
   4  10   0       14.59       14.65      1.68 o 
   5  10   0        1.15        2.66      1.40 o 
   6  10   0        0.14       -2.69      2.89 o 
   7  10   0       45.30       63.45      4.76 o 
   8  10   0       47.42       58.78      4.34 o 
   9  10   0       52.07       45.65      4.43 o 
  10  10   0      124.20      132.23      6.18 o 
  11  10   0       20.01        9.52      3.96 o 
  12  10   0       15.35       10.19      4.18 o 
  13  10   0      116.76      125.47      9.37 o 
  -9  11   0      105.87       75.29      9.94 o 
  -8  11   0       41.10       79.29     15.15 o 
  -7  11   0       27.43       29.21     16.37 o 
  -6  11   0       48.42       43.78      8.71 o 
  -5  11   0       36.64       45.12      5.25 o 
  -4  11   0        3.96        4.44      9.70 o 
  -3  11   0      204.27      221.11      8.60 o 
  -2  11   0       75.53       79.26      4.95 o 
  -1  11   0        2.28        6.16      2.80 o 
   0  11   0       23.37       27.01      5.54 o 
   1  11   0        0.06        3.47      2.84 o 
   2  11   0       88.90       74.45      3.98 o 
   3  11   0       54.39       57.55      5.65 o 
   4  11   0      248.08      252.66      5.33 o 
   5  11   0        0.23        0.09      1.86 o 
   6  11   0       62.61       43.86      2.17 o 
   7  11   0       82.55       98.38      5.63 o 
   8  11   0      223.34      197.42      7.54 o 
   9  11   0        0.32       -3.31      3.74 o 
  10  11   0        0.10        0.67      3.58 o 
  11  11   0        5.29       15.62      4.72 o 
  12  11   0      138.06      129.52      7.47 o 
  13  11   0        0.00       -6.43      6.21 o 
  -8  12   0        0.29       -2.00      7.38 o 
  -7  12   0        0.02       -0.23      7.42 o 
  -6  12   0      100.13      123.57     40.57 o 
  -5  12   0       22.01       53.19     11.97 o 
  -4  12   0       22.62       14.44      5.87 o 
  -3  12   0        2.72        6.54      6.97 o 
  -2  12   0      452.36      456.50     14.49 o 
  -1  12   0       27.02       27.60      8.10 o 
   0  12   0      262.25      278.99      9.49 o 
   1  12   0       85.69       88.39      5.44 o 
   2  12   0      223.51      217.14      7.71 o 
   3  12   0      383.52      379.35     10.00 o 
   4  12   0       12.83       11.40      1.45 o 
   5  12   0      261.41      273.32      6.35 o 
   6  12   0       64.00       52.89      2.20 o 
   7  12   0        1.28        2.45      3.14 o 
   8  12   0        7.55        2.22      2.89 o 
   9  12   0       44.52       24.52      4.43 o 
  10  12   0        0.02        2.45      4.25 o 
  11  12   0        6.40        7.36      5.83 o 
  12  12   0       61.36       59.24      5.74 o 
  -6  13   0        0.05      -14.95      9.97 o 
  -5  13   0        0.01       20.87      9.50 o 
  -4  13   0        3.80        2.83     15.39 o 
  -3  13   0        1.58       -0.07     12.14 o 
  -2  13   0       56.63       53.13      7.69 o 
  -1  13   0      293.27      373.67     15.49 o 
   0  13   0       20.89       25.07      5.34 o 
   1  13   0       67.49       64.57     12.21 o 
   2  13   0       39.05       44.46      5.04 o 
   3  13   0       55.62       47.83      5.27 o 
   4  13   0        5.90       11.97      4.78 o 
   5  13   0        5.46        2.48      4.43 o 
   6  13   0       40.73       35.02      3.07 o 
   7  13   0       16.58       20.02      8.68 o 
   8  13   0        0.28       -0.44      5.14 o 
   9  13   0        4.79       -1.11      5.36 o 
  10  13   0       45.44       48.32      7.25 o 
  11  13   0        0.64        0.00      2.22 o 
  -5  14   0        0.00        7.78     10.23 o 
  -4  14   0        4.56       21.22      9.89 o 
  -3  14   0       35.37       32.26      9.48 o 
  -2  14   0      241.61      227.31     13.02 o 
  -1  14   0      194.75      213.84     12.73 o 
   0  14   0       70.89       93.97      8.90 o 
   1  14   0        9.87        0.62      7.01 o 
   2  14   0        0.91       -1.21      9.48 o 
   3  14   0       10.35        5.08      4.33 o 
   4  14   0      165.27      157.83      8.95 o 
   5  14   0        5.16       19.35     10.23 o 
   6  14   0       56.90       57.22      4.14 o 
   7  14   0       46.75       48.10      9.10 o 
   8  14   0       16.81       15.62      6.01 o 
   9  14   0       18.29       15.39      6.43 o 
  10  14   0       27.54       32.30      7.63 o 
  -3  15   0       36.48       58.54      8.65 o 
  -2  15   0      300.94      325.71     25.29 o 
  -1  15   0       22.89       31.95      8.94 o 
   0  15   0       69.12       69.14     24.64 o 
   1  15   0        0.60       -2.21      6.17 o 
   2  15   0        0.12       -2.27      9.58 o 
   3  15   0        9.64        9.69     11.06 o 
   4  15   0       47.43       55.63      6.59 o 
   5  15   0       11.03        1.69      5.02 o 
   6  15   0        4.31       -2.22     10.23 o 
   7  15   0        3.49       13.35      7.96 o 
   8  15   0       10.07       14.93      6.67 o 
  -1  16   0       88.76       85.98     13.24 o 
   0  16   0        0.25       -6.58      6.52 o 
   1  16   0       35.17       53.44      9.09 o 
   2  16   0        3.91       13.64      6.80 o 
   3  16   0       14.37       21.90      5.98 o 
   4  16   0        5.51        1.47     11.45 o 
   5  16   0       67.02       62.54      7.08 o 
   6  16   0       21.22       27.56     17.06 o 
  -5 -16   1       26.86       24.67     12.88 o 
  -4 -16   1       23.53       28.06     10.11 o 
  -3 -16   1        0.52        0.74     13.17 o 
  -2 -16   1       34.00       25.55     11.36 o 
  -1 -16   1        1.78        1.95      6.81 o 
   0 -16   1       43.43       33.08      8.97 o 
  -8 -15   1        9.69       -1.11      6.47 o 
  -7 -15   1        2.70       -2.22      7.34 o 
  -6 -15   1       33.99       15.97      7.74 o 
  -5 -15   1        6.05        5.53      4.99 o 
  -4 -15   1        2.28        8.26      6.19 o 
  -3 -15   1        0.92        3.15      5.01 o 
  -2 -15   1        7.55       16.21      7.95 o 
  -1 -15   1       13.71       18.73      8.59 o 
   0 -15   1        7.09       11.55      6.04 o 
   1 -15   1       45.03       26.59      7.91 o 
   2 -15   1        8.32        3.17      7.47 o 
   3 -15   1       12.18       15.71      8.60 o 
  -9 -14   1       23.03       31.28      7.34 o 
  -8 -14   1        4.30        1.76      5.98 o 
  -7 -14   1       60.23       60.16      8.79 o 
  -6 -14   1        3.36        2.41      3.11 o 
  -5 -14   1       14.47       17.22      6.14 o 
  -4 -14   1       48.89       34.05      4.76 o 
  -3 -14   1        0.01       -0.66      5.59 o 
  -2 -14   1        0.88        3.29     10.12 o 
  -1 -14   1       23.65       38.68      7.24 o 
   0 -14   1        5.48       -1.04      5.30 o 
   1 -14   1      133.52      139.54      8.27 o 
   2 -14   1       23.06       24.97      5.76 o 
   3 -14   1      133.74      124.21      8.79 o 
   4 -14   1        3.05       -2.97      9.95 o 
   5 -14   1        0.05        3.13     15.15 o 
 -10 -13   1        0.32       11.97      6.92 o 
  -9 -13   1        1.94        8.90      6.50 o 
  -8 -13   1        1.84        2.89      5.58 o 
  -7 -13   1       22.64       28.03      6.63 o 
  -6 -13   1        0.37        2.56      1.95 o 
  -5 -13   1        3.27        5.47      3.45 o 
  -4 -13   1        5.60        1.22      8.65 o 
  -3 -13   1      432.14      480.73     26.60 o 
  -2 -13   1        9.04        0.83      4.20 o 
  -1 -13   1      173.66      205.28      8.83 o 
   0 -13   1      136.84      137.13      9.05 o 
   1 -13   1      102.33      116.62      6.73 o 
   2 -13   1        2.93       13.52      9.11 o 
   3 -13   1       16.25       30.91      6.63 o 
   4 -13   1        0.04        5.42     14.04 o 
   5 -13   1        8.90       18.17      6.57 o 
   6 -13   1        0.34       12.32      7.58 o 
 -11 -12   1        1.27       -1.58      4.67 o 
 -10 -12   1       22.81       20.02      5.34 o 
  -9 -12   1        0.29       -2.69      4.00 o 
  -8 -12   1        0.67       -2.22      3.78 o 
  -7 -12   1        0.91        1.76      3.34 o 
  -6 -12   1       29.78       25.67      2.45 o 
  -5 -12   1      117.47      101.79      3.48 o 
  -4 -12   1       49.43       39.30      5.52 o 
  -3 -12   1        1.75        3.08      2.65 o 
  -2 -12   1        0.84        0.58      3.99 o 
  -1 -12   1        8.39        7.80      7.80 o 
   0 -12   1      170.49      178.12     14.10 o 
   1 -12   1      136.29      137.28      6.46 o 
   2 -12   1       81.84       67.90     10.85 o 
   3 -12   1       12.04       14.39      6.40 o 
   4 -12   1        1.08        4.17     13.67 o 
   5 -12   1        4.66       -6.43      5.50 o 
   6 -12   1       20.30       10.61      7.93 o 
   7 -12   1       24.90       46.37     21.98 o 
   8 -12   1      136.42      154.01     12.94 o 
 -12 -11   1       83.50       91.41      7.41 o 
 -11 -11   1       32.56       26.03      5.18 o 
 -10 -11   1        0.18        6.90      4.00 o 
  -9 -11   1        0.85        0.89      4.87 o 
  -8 -11   1       98.02       72.52      4.83 o 
  -7 -11   1        2.38       12.28      3.98 o 
  -6 -11   1      129.64      126.98      2.85 o 
  -5 -11   1       34.74       43.94      5.81 o 
  -4 -11   1      270.15      262.28      7.51 o 
  -3 -11   1      144.42      159.99      3.80 o 
  -2 -11   1     1637.89     1670.97     30.03 o 
  -1 -11   1      156.08      150.30      8.20 o 
   0 -11   1       95.30       84.28      9.30 o 
   1 -11   1      613.43      686.67     18.88 o 
   2 -11   1       17.31       17.92      3.25 o 
   3 -11   1      170.56      178.59      9.73 o 
   4 -11   1      410.82      444.93     14.51 o 
   5 -11   1        0.61       -3.88      5.92 o 
   6 -11   1       21.97        8.81     12.88 o 
   7 -11   1       12.67        8.64      7.43 o 
   8 -11   1      232.38      241.81     14.76 o 
   9 -11   1      120.11      117.56     17.10 o 
 -13 -10   1       37.17       25.87      6.07 o 
 -12 -10   1       34.87       24.96      4.63 o 
 -11 -10   1        3.12        2.89      4.47 o 
 -10 -10   1       12.38        8.03      3.98 o 
  -9 -10   1       95.37       96.62      5.27 o 
  -8 -10   1       70.27       70.77      4.52 o 
  -7 -10   1      148.41      142.02      5.70 o 
  -6 -10   1      148.66      155.48      6.32 o 
  -5 -10   1        4.01        3.64      1.46 o 
  -4 -10   1        0.15        3.70      1.88 o 
  -3 -10   1      662.22      707.68     26.81 o 
  -2 -10   1      144.29      128.16      3.56 o 
  -1 -10   1        0.01        2.34      3.21 o 
   0 -10   1       70.70       71.32      3.93 o 
   1 -10   1        9.59       13.00      2.70 o 
   2 -10   1      165.35      147.36      6.01 o 
   3 -10   1        0.88        0.08      3.04 o 
   4 -10   1       52.16       44.96      3.24 o 
   5 -10   1      159.43      158.02     10.27 o 
   6 -10   1        0.44        1.28      2.66 o 
   7 -10   1        9.15        9.09      9.23 o 
   8 -10   1        3.86       -3.21      4.55 o 
   9 -10   1       41.60       36.71      6.93 o 
  10 -10   1       29.32       23.00      6.69 o 
 -13  -9   1        6.84       19.76      5.96 o 
 -12  -9   1       22.96       35.95      5.18 o 
 -11  -9   1       10.91       14.02      4.69 o 
 -10  -9   1        0.90       -1.76      3.51 o 
  -9  -9   1      224.52      212.79      7.41 o 
  -8  -9   1        2.70       -5.01      3.34 o 
  -7  -9   1       44.22       24.96      3.27 o 
  -6  -9   1       10.35       13.57      3.51 o 
  -5  -9   1       25.89       27.05      1.79 o 
  -4  -9   1      556.07      576.24      7.91 o 
  -3  -9   1      221.44      188.33      3.40 o 
  -2  -9   1       76.13       80.20      2.22 o 
  -1  -9   1      162.22      150.38      4.00 o 
   0  -9   1      452.22      468.31      8.69 o 
   1  -9   1      408.55      467.45      9.14 o 
   2  -9   1      235.39      262.79      6.25 o 
   3  -9   1       53.43       53.83      2.32 o 
   4  -9   1       33.63       45.42      2.67 o 
   5  -9   1        5.24        0.77      2.37 o 
   6  -9   1      152.00      157.28      6.34 o 
   7  -9   1        0.18        7.20      3.57 o 
   8  -9   1       35.71       41.22      7.80 o 
   9  -9   1      167.85      202.15      8.22 o 
  10  -9   1      159.13      161.41      8.47 o 
  11  -9   1        0.01        2.39      7.34 o 
 -14  -8   1       11.42       -4.00      6.43 o 
 -13  -8   1       19.58       19.76      5.96 o 
 -12  -8   1        2.82        2.69      4.89 o 
 -11  -8   1       17.34       15.39      4.20 o 
 -10  -8   1        5.62        2.45      3.36 o 
  -9  -8   1        0.32        3.76      3.11 o 
  -8  -8   1      178.26      183.83      6.07 o 
  -7  -8   1      126.82      118.55      3.89 o 
  -6  -8   1      211.20      199.09      5.05 o 
  -5  -8   1      250.70      281.61      4.16 o 
  -4  -8   1      130.56      109.20      2.50 o 
  -3  -8   1       16.11       20.35      1.30 o 
  -2  -8   1        2.31       -0.87      2.46 o 
  -1  -8   1        0.55        1.59      1.11 o 
   0  -8   1       30.22       13.13      1.81 o 
   1  -8   1      199.77      218.05      6.42 o 
   2  -8   1       12.84       14.94      4.77 o 
   3  -8   1      138.10      152.07      3.07 o 
   4  -8   1      205.81      210.63      4.24 o 
   5  -8   1       10.65       14.73      1.59 o 
   6  -8   1       37.69       39.31      2.87 o 
   7  -8   1       50.79       56.58      3.22 o 
   8  -8   1        1.18        3.26      4.89 o 
   9  -8   1       31.14       23.77      5.82 o 
  10  -8   1      537.42      656.76     19.09 o 
  11  -8   1       16.89       18.72      5.38 o 
 -14  -7   1        2.50        6.43      5.29 o 
 -13  -7   1      105.51      132.92      8.61 o 
 -12  -7   1       37.16       34.88      4.40 o 
 -11  -7   1        6.96        8.45      3.56 o 
 -10  -7   1       56.81       68.52      4.45 o 
  -9  -7   1      289.28      279.55      6.99 o 
  -8  -7   1      670.82      666.60     13.10 o 
  -7  -7   1       45.28       48.52      3.11 o 
  -6  -7   1       44.70       47.70      3.09 o 
  -5  -7   1       54.90       39.67      0.99 o 
  -4  -7   1       28.56       28.31      1.37 o 
  -3  -7   1       66.33       71.08      3.56 o 
  -2  -7   1      928.72      937.16     15.02 o 
  -1  -7   1       79.74       90.30      2.19 o 
   0  -7   1      651.70      555.67     22.73 o 
   1  -7   1      686.04      803.59     12.97 o 
   2  -7   1      387.31      514.67      8.13 o 
   3  -7   1        8.01        8.36      1.16 o 
   4  -7   1      133.58      124.95      4.65 o 
   5  -7   1      171.90      178.21      3.94 o 
   6  -7   1      879.70      936.30     16.45 o 
   7  -7   1       66.91       80.09      4.09 o 
   8  -7   1       49.82       51.18      6.72 o 
   9  -7   1      272.98      226.96     12.32 o 
  10  -7   1      149.93      160.33      7.14 o 
  11  -7   1       65.51       58.96      5.63 o 
  12  -7   1       21.77       25.69     17.69 o 
 -14  -6   1       21.44       18.20      5.72 o 
 -13  -6   1       23.95       24.96      5.36 o 
 -12  -6   1       33.00       28.11      3.56 o 
 -11  -6   1       12.14        9.15      1.25 o 
 -10  -6   1       18.66       16.07      0.89 o 
  -9  -6   1      222.74      234.19      6.38 o 
  -8  -6   1      331.44      331.12      7.05 o 
  -7  -6   1      154.25      130.88      4.43 o 
  -6  -6   1      159.20      205.03      5.56 o 
  -5  -6   1       49.33       26.54      0.69 o 
  -4  -6   1      121.26       74.43      1.73 o 
  -3  -6   1        0.04       20.96      1.51 o 
  -2  -6   1     1692.22     1758.47     22.44 o 
  -1  -6   1      257.29      300.85      4.85 o 
   0  -6   1      522.39      433.83      5.99 o 
   1  -6   1       40.68       55.44      2.28 o 
   2  -6   1      493.72      514.08      7.13 o 
   3  -6   1      370.81      279.64      4.40 o 
   4  -6   1       59.88       47.44      1.95 o 
   5  -6   1      392.29      412.65      6.63 o 
   6  -6   1       69.62       76.27      2.67 o 
   7  -6   1       95.07       82.05      3.15 o 
   8  -6   1       74.80       88.84      3.18 o 
   9  -6   1       43.52       44.31      3.97 o 
  10  -6   1        2.05        7.06      3.74 o 
  11  -6   1      118.80      140.59     10.37 o 
  12  -6   1       22.65       38.06      6.00 o 
 -14  -5   1        0.33       -3.54      5.32 o 
 -13  -5   1        0.48        3.82      5.12 o 
 -12  -5   1       11.51       11.33      2.90 o 
 -11  -5   1       34.96       22.78      5.31 o 
 -10  -5   1       30.83       36.10      1.52 o 
  -9  -5   1      969.22      997.70     12.35 o 
  -8  -5   1      318.66      354.82      7.06 o 
  -7  -5   1        6.18        6.58      0.78 o 
  -6  -5   1       70.42       78.22      1.58 o 
  -5  -5   1     1561.73     1597.50     40.31 o 
  -4  -5   1      468.14      470.81      7.43 o 
  -3  -5   1       69.96      113.73      5.32 o 
  -2  -5   1       34.01       65.72      2.05 o 
  -1  -5   1     1382.68     1201.16     15.65 o 
   0  -5   1     2173.28     2125.64     24.94 o 
   1  -5   1       68.44       98.12      2.08 o 
   2  -5   1      802.95     1012.23     12.70 o 
   3  -5   1     1765.79     1748.52     34.32 o 
   4  -5   1     2602.70     2716.99     41.21 o 
   5  -5   1       62.52       50.88      2.09 o 
   6  -5   1       14.20       14.50      1.61 o 
   7  -5   1      240.85      248.72      4.81 o 
   8  -5   1       99.54      103.03      8.94 o 
   9  -5   1       42.06       51.06      5.78 o 
  10  -5   1        0.39       -0.45      3.00 o 
  11  -5   1        1.68       -2.02      3.44 o 
  12  -5   1        4.67        6.66      4.04 o 
  13  -5   1        0.01        1.73      4.59 o 
 -14  -4   1        0.46       -1.29      6.32 o 
 -13  -4   1       26.63       24.06      7.25 o 
 -12  -4   1       17.14       17.16      3.58 o 
 -11  -4   1        1.56        1.45      2.34 o 
 -10  -4   1      797.84      796.18     10.07 o 
  -9  -4   1      503.50      470.64      6.16 o 
  -8  -4   1       38.75       36.09      2.55 o 
  -7  -4   1      353.11      441.39     11.21 o 
  -6  -4   1        9.67       13.33      1.12 o 
  -5  -4   1      815.46      786.70      9.44 o 
  -4  -4   1     3433.09     3426.64     79.01 o 
  -3  -4   1       86.31       59.65      1.95 o 
  -2  -4   1      799.42      614.59     16.50 o 
  -1  -4   1      692.12      685.35      8.74 o 
   0  -4   1      890.72      696.82     10.67 o 
   1  -4   1      379.88      400.61      5.02 o 
   2  -4   1        3.89       15.90      0.88 o 
   3  -4   1       89.03       91.58      2.60 o 
   4  -4   1     2697.78     3083.61     39.01 o 
   5  -4   1        0.09        1.51      1.41 o 
   6  -4   1      568.85      570.94      8.31 o 
   7  -4   1        0.69       -1.13      1.04 o 
   8  -4   1        0.29        0.19      3.65 o 
   9  -4   1        5.21        3.90      2.66 o 
  10  -4   1       19.21       17.38      2.73 o 
  11  -4   1      173.58      171.61      6.38 o 
  12  -4   1       73.51       59.28      5.22 o 
  13  -4   1        4.37        6.37      4.35 o 
 -14  -3   1       18.28       16.22      5.20 o 
 -13  -3   1      145.00      158.27      7.85 o 
 -12  -3   1       17.10       13.11      4.07 o 
 -11  -3   1      608.43      608.32      8.83 o 
 -10  -3   1      238.70      223.28      4.93 o 
  -9  -3   1      750.99      804.89      9.54 o 
  -8  -3   1      240.79      229.39      5.91 o 
  -7  -3   1        6.47       16.22      1.06 o 
  -6  -3   1      172.40      154.13      3.14 o 
  -5  -3   1      408.09      388.00      5.51 o 
  -4  -3   1      124.03      143.99      2.21 o 
  -3  -3   1     2803.00     2799.28     32.69 o 
  -2  -3   1     6045.38     5634.73     67.44 o 
  -1  -3   1       26.36       56.96      1.57 o 
   0  -3   1     3561.28     3236.27     50.67 o 
   1  -3   1      326.72      384.73      5.06 o 
   2  -3   1     2360.83     2722.25     60.66 o 
   3  -3   1     2644.67     2530.75     32.04 o 
   4  -3   1        5.18       28.88      2.46 o 
   5  -3   1     1589.27     1709.03     24.71 o 
   6  -3   1      486.10      517.17      7.99 o 
   7  -3   1      174.04      178.40      4.51 o 
   8  -3   1        1.13        5.13      3.55 o 
   9  -3   1       37.93       51.38      8.98 o 
  10  -3   1      213.47      211.67      5.36 o 
  11  -3   1      138.18      127.01      9.49 o 
  12  -3   1      206.32      181.11     12.42 o 
  13  -3   1       11.56       14.89      4.52 o 
  14  -3   1       25.05       25.94     15.71 o 
 -14  -2   1       23.77       21.17      6.00 o 
 -13  -2   1        4.08       11.55      4.65 o 
 -12  -2   1      277.53      276.18     10.68 o 
 -11  -2   1        2.23       -0.47      3.21 o 
 -10  -2   1       90.93       80.66      2.07 o 
  -9  -2   1       27.13       25.50      1.33 o 
  -8  -2   1      566.19      569.74      6.48 o 
  -7  -2   1     1094.12     1026.13     12.10 o 
  -6  -2   1      283.45      220.71      3.19 o 
  -5  -2   1      103.92      125.61      2.23 o 
  -4  -2   1       13.43       21.25      1.14 o 
  -3  -2   1     1251.86     1173.11     15.30 o 
  -2  -2   1       39.47       47.57      1.44 o 
   0  -2   1     6117.75     6009.02    122.84 o 
   1  -2   1     5484.97     5734.57    150.90 o 
   2  -2   1     1569.50     1419.17     15.83 o 
   3  -2   1      136.91      183.42      3.14 o 
   4  -2   1       24.88       45.86      2.61 o 
   5  -2   1     2647.35     2821.04     36.08 o 
   6  -2   1        0.07       -2.01      2.00 o 
   7  -2   1     1321.62     1405.39     17.78 o 
   8  -2   1      295.06      338.51      5.82 o 
   9  -2   1      625.58      671.32     16.22 o 
  10  -2   1       39.84       39.43      2.56 o 
  11  -2   1       76.59       60.91      3.13 o 
  12  -2   1       29.90       40.90      8.04 o 
  13  -2   1        6.13        3.69      3.83 o 
  14  -2   1       19.49       13.94      4.71 o 
 -14  -1   1        0.00        5.15      9.35 o 
 -13  -1   1       23.31       31.70     10.21 o 
 -12  -1   1      429.78      449.30     35.46 o 
 -11  -1   1       85.26       84.17      4.67 o 
 -10  -1   1       64.36       72.52      6.80 o 
  -9  -1   1       53.90       59.94      1.88 o 
  -8  -1   1     1163.36     1138.07     12.32 o 
  -7  -1   1      233.17      260.91      4.57 o 
  -6  -1   1        8.75        2.00      1.55 o 
  -5  -1   1       43.56       31.87      2.11 o 
  -4  -1   1      199.61      154.68      2.59 o 
  -3  -1   1        2.24        8.21      0.68 o 
  -2  -1   1       54.34       81.46      1.49 o 
  -1  -1   1      169.26      212.72      4.58 o 
   0  -1   1      759.20      910.91     13.19 o 
   1  -1   1      435.72      480.95      8.84 o 
   2  -1   1     1835.10     1786.78     20.50 o 
   3  -1   1      135.02      187.78      3.03 o 
   4  -1   1      826.39      787.74     10.85 o 
   5  -1   1      385.54      328.14      4.54 o 
   6  -1   1      684.90      660.54      8.39 o 
   7  -1   1      450.21      490.41      6.49 o 
   8  -1   1      185.30      183.08      3.56 o 
   9  -1   1        1.22        3.68      1.49 o 
  10  -1   1      467.96      518.75      9.12 o 
  11  -1   1      347.03      312.17      6.68 o 
  12  -1   1       27.14       22.02      4.45 o 
  13  -1   1       43.76       26.31      4.07 o 
  14  -1   1       30.23       38.60      5.60 o 
 -14   0   1        2.33        4.44      9.68 o 
 -13   0   1        2.19        0.18      4.05 o 
 -12   0   1       20.83       11.20      3.96 o 
 -11   0   1      812.54      830.29     27.52 o 
 -10   0   1      484.19      486.71      8.60 o 
  -9   0   1      395.79      411.10     19.21 o 
  -8   0   1       24.38       15.82      1.33 o 
  -7   0   1       65.02       82.08      2.07 o 
  -6   0   1       76.57       54.03      1.52 o 
  -5   0   1      327.78      251.86      3.64 o 
  -4   0   1      675.36      545.66      7.13 o 
  -3   0   1      778.99      625.73     11.19 o 
  -2   0   1      872.86      905.51     10.79 o 
  -1   0   1     1279.78     1177.03     14.72 o 
   0   0   1       31.50       16.72      1.32 o 
   1   0   1     1360.42     1531.81     17.51 o 
   2   0   1      646.96      711.27     10.34 o 
   3   0   1     1776.66     1491.99     16.57 o 
   4   0   1       94.20       51.12      2.54 o 
   5   0   1     1466.33     1639.91     19.92 o 
   6   0   1      146.21      179.32      3.07 o 
   7   0   1      855.71      897.77     12.51 o 
   8   0   1       58.86       39.10      2.20 o 
   9   0   1       80.99       80.86      2.51 o 
  10   0   1       75.76       96.58      5.54 o 
  11   0   1      525.60      560.31      9.73 o 
  12   0   1      681.71      726.20     15.82 o 
  13   0   1        0.69        2.15      4.81 o 
  14   0   1        0.01       -2.97      6.79 o 
  15   0   1        0.87        0.99      4.39 o 
 -14   1   1        5.63       18.96     11.46 o 
 -13   1   1       16.06       25.12      5.77 o 
 -12   1   1        6.13        9.44      3.41 o 
 -11   1   1      178.55      176.90      4.95 o 
 -10   1   1       33.23       31.14      2.56 o 
  -9   1   1      269.53      278.50      5.80 o 
  -8   1   1      249.61      230.84      3.67 o 
  -7   1   1      131.52      119.53      2.77 o 
  -6   1   1        3.69        6.65      1.49 o 
  -5   1   1     2117.02     2096.13     27.41 o 
  -4   1   1       64.97       86.71      2.20 o 
  -3   1   1      120.50      170.88      7.44 o 
  -2   1   1      359.48      506.30      7.08 o 
  -1   1   1      168.33      208.03      3.04 o 
   0   1   1     2224.28     2435.07     28.93 o 
   1   1   1     6995.71     7015.30    107.77 o 
   2   1   1     2787.30     2788.11     28.00 o 
   3   1   1      102.90      118.43      1.71 o 
   4   1   1     2493.85     2428.35     24.28 o 
   5   1   1       16.75       25.81      1.02 o 
   6   1   1      668.95      646.34      7.51 o 
   7   1   1      351.57      406.65      5.10 o 
   8   1   1        5.04        3.70      1.12 o 
   9   1   1      230.94      213.52      3.85 o 
  10   1   1     2159.77     2290.27     30.07 o 
  11   1   1     1593.66     1667.16     24.98 o 
  12   1   1      163.40      170.43      8.10 o 
  13   1   1        7.47        3.70      4.57 o 
  14   1   1        2.25       14.36      6.70 o 
  15   1   1       13.66       11.42      4.98 o 
 -14   2   1        0.16       -1.48      5.23 o 
 -13   2   1       12.09       -0.07      6.31 o 
 -12   2   1        1.47        0.04      3.18 o 
 -11   2   1       88.38       90.40      4.36 o 
 -10   2   1      500.38      508.59      9.52 o 
  -9   2   1     1274.69     1360.11     23.65 o 
  -8   2   1      106.93      109.09      5.98 o 
  -7   2   1     1252.50     1313.65     16.82 o 
  -6   2   1       33.94       48.06      1.94 o 
  -5   2   1     1120.40     1346.94     18.54 o 
  -4   2   1     5344.01     5599.79     71.50 o 
  -3   2   1       39.05       88.62      8.55 o 
  -2   2   1      868.75      867.32     10.56 o 
   0   2   1      116.33       72.27      2.02 o 
   1   2   1      139.12      205.88      3.86 o 
   2   2   1     2077.30     2036.12     24.20 o 
   3   2   1     5667.84     5209.83     52.25 o 
   4   2   1     2552.54     2522.03     26.63 o 
   5   2   1      768.89      724.77      8.30 o 
   6   2   1      653.34      652.28      7.25 o 
   7   2   1      512.87      589.85      6.90 o 
   8   2   1       86.50       88.73      1.88 o 
   9   2   1       12.00       12.80      1.43 o 
  10   2   1     1203.64     1257.43     18.23 o 
  11   2   1      281.14      313.37     17.13 o 
  12   2   1        8.65        7.56      3.49 o 
  13   2   1        0.76        1.45      4.02 o 
  14   2   1       16.89       12.74      3.92 o 
  15   2   1        1.03        4.91      3.77 o 
 -13   3   1       30.08       35.28      5.69 o 
 -12   3   1      117.87      131.39      7.07 o 
 -11   3   1        0.39        5.63      4.78 o 
 -10   3   1      213.85      214.38      8.09 o 
  -9   3   1        6.77       12.75      3.86 o 
  -8   3   1       61.12       74.13      2.99 o 
  -7   3   1      586.19      569.99     11.75 o 
  -6   3   1      474.40      484.69      7.88 o 
  -5   3   1       12.72       19.90      2.48 o 
  -4   3   1        4.02       10.01      2.36 o 
  -3   3   1      496.72      579.40      8.97 o 
  -2   3   1     2986.42     2558.12     29.87 o 
  -1   3   1     4016.24     3676.43     70.53 o 
   0   3   1        0.13        9.75      1.02 o 
   1   3   1     2137.45     2066.99     22.40 o 
   2   3   1    12883.85    13998.37    210.53 o 
   3   3   1     4596.25     4932.61     65.11 o 
   4   3   1     2342.92     2272.42     22.55 o 
   5   3   1      468.83      459.49      5.79 o 
   6   3   1     7611.15     7893.68     83.79 o 
   7   3   1        5.41       13.04      1.10 o 
   8   3   1      125.14      114.10      2.13 o 
   9   3   1        1.72        2.30      3.31 o 
  10   3   1     1044.76     1061.02     13.10 o 
  11   3   1      468.07      468.57      7.72 o 
  12   3   1      447.98      469.48     11.35 o 
  13   3   1      486.26      522.13     13.10 o 
  14   3   1      378.61      435.84     13.00 o 
  15   3   1        5.57        3.68      3.83 o 
 -13   4   1       48.69       50.37      8.49 o 
 -12   4   1       55.59       39.14      4.84 o 
 -11   4   1      135.46      137.55     13.40 o 
 -10   4   1       18.77       19.50      3.75 o 
  -9   4   1      327.79      333.57      6.93 o 
  -8   4   1     1244.72     1247.28     19.73 o 
  -7   4   1      635.95      698.06      9.27 o 
  -6   4   1      222.54      198.80      3.42 o 
  -5   4   1       42.52       29.12      1.89 o 
  -4   4   1     1546.42     1471.10     18.61 o 
  -3   4   1      128.68      139.02      7.79 o 
  -2   4   1        0.96        0.67      1.12 o 
  -1   4   1      957.29      929.12     20.47 o 
   0   4   1     1429.81     1279.12     25.03 o 
   1   4   1     5920.04     5995.45     67.68 o 
   2   4   1     7291.47     7926.33     83.17 o 
   3   4   1      743.36      861.88     16.63 o 
   4   4   1     1106.80      888.67     11.98 o 
   5   4   1     2450.02     2534.40     31.61 o 
   6   4   1      477.49      429.31      5.48 o 
   7   4   1      168.31      185.38      2.82 o 
   8   4   1      873.96      849.86     11.07 o 
   9   4   1        0.03        0.45      1.56 o 
  10   4   1     1006.58     1041.98     12.82 o 
  11   4   1        1.49       -0.09      1.32 o 
  12   4   1      148.00      149.78      4.28 o 
  13   4   1       46.76       44.77      8.08 o 
  14   4   1       25.43       23.82      3.50 o 
  15   4   1        8.64        3.12      3.97 o 
 -13   5   1       49.07       34.38      6.21 o 
 -12   5   1        1.92       -3.07      4.45 o 
 -11   5   1        0.00        9.69      4.77 o 
 -10   5   1       16.14       27.42      6.00 o 
  -9   5   1       50.31       34.41      3.62 o 
  -8   5   1      246.36      234.71      5.97 o 
  -7   5   1     1502.68     1510.73     34.36 o 
  -6   5   1      194.24      197.35      5.27 o 
  -5   5   1      623.68      593.48     13.45 o 
  -4   5   1      183.60      164.29      2.94 o 
  -3   5   1      192.01      211.46      3.33 o 
  -2   5   1      896.96      963.18     15.29 o 
  -1   5   1      553.20      600.33      7.18 o 
   0   5   1      145.18      168.46      2.86 o 
   1   5   1      417.79      405.39      5.63 o 
   2   5   1     5651.17     5494.11     54.72 o 
   3   5   1      283.81      260.65      3.82 o 
   4   5   1     5544.72     5902.81     84.25 o 
   5   5   1       14.30       13.41      2.69 o 
   6   5   1      212.13      284.09     12.24 o 
   7   5   1     1116.74     1090.17     20.32 o 
   8   5   1        1.42       -0.82      0.55 o 
   9   5   1     1227.47     1281.09     14.96 o 
  10   5   1      463.43      425.87      6.25 o 
  11   5   1        1.08        2.11      1.25 o 
  12   5   1        9.10       10.05      2.20 o 
  13   5   1      163.97      139.73      5.84 o 
  14   5   1      246.64      284.94     16.17 o 
  15   5   1       82.13       71.01      7.54 o 
 -12   6   1       11.95       16.51     11.49 o 
 -11   6   1       19.49       18.74      5.41 o 
 -10   6   1       51.49       52.65      7.50 o 
  -9   6   1       21.54       19.33      3.14 o 
  -8   6   1       34.66       29.35      3.87 o 
  -7   6   1      421.07      469.55     14.15 o 
  -6   6   1      202.59      192.55      6.36 o 
  -5   6   1      195.80      234.15      3.83 o 
  -4   6   1      312.82      281.53      5.01 o 
  -3   6   1      254.00      235.32      3.56 o 
  -2   6   1       73.79       90.29      2.03 o 
  -1   6   1      189.97      200.90      3.43 o 
   0   6   1      139.40      132.21      2.64 o 
   1   6   1       14.71       25.58      1.28 o 
   2   6   1     2288.79     2481.77     25.22 o 
   3   6   1      195.43      204.09      3.15 o 
   4   6   1      174.95      159.97      2.52 o 
   5   6   1        0.94        0.00      1.57 o 
   6   6   1       67.65       47.24      3.36 o 
   7   6   1      156.67      190.31      5.09 o 
   8   6   1      648.29      626.40     11.19 o 
   9   6   1      103.57      104.69      4.27 o 
  10   6   1       16.63       10.86      2.85 o 
  11   6   1        2.69        4.87      2.63 o 
  12   6   1        0.12       -0.27      1.05 o 
  13   6   1       43.97       40.61      3.99 o 
  14   6   1      201.92      217.15     10.54 o 
  15   6   1       24.22       16.95      6.01 o 
 -12   7   1       34.29       38.52      5.54 o 
 -11   7   1       52.86       40.58      5.47 o 
 -10   7   1       10.30       13.96      4.05 o 
  -9   7   1        1.78        3.24      3.23 o 
  -8   7   1       62.61       71.37      4.69 o 
  -7   7   1      149.49      146.91      6.11 o 
  -6   7   1       44.87       46.31      2.17 o 
  -5   7   1       11.65       11.97      1.47 o 
  -4   7   1      112.38      108.09      4.82 o 
  -3   7   1     1464.12     1491.41     28.26 o 
  -2   7   1      124.79      115.27      2.54 o 
  -1   7   1       98.80       83.27      1.86 o 
   0   7   1      861.87      873.15     11.17 o 
   1   7   1      205.72      214.90      3.54 o 
   2   7   1       13.13        8.63      1.05 o 
   3   7   1       69.91       80.86      1.79 o 
   4   7   1      168.55      258.48      4.03 o 
   5   7   1     1858.58     1799.23     34.05 o 
   6   7   1      423.85      526.46      8.82 o 
   7   7   1      268.89      231.01      6.34 o 
   8   7   1        1.09       -2.00      2.25 o 
   9   7   1        0.20        0.89      2.45 o 
  10   7   1      138.77      185.85      5.70 o 
  11   7   1        5.68        2.45      2.89 o 
  12   7   1        0.30       -2.89      3.09 o 
  13   7   1       22.80       30.61      6.27 o 
  14   7   1      200.86      223.80     11.61 o 
  15   7   1       66.80       45.45      6.83 o 
 -11   8   1       99.38      123.31      9.27 o 
 -10   8   1      109.96      108.36      6.54 o 
  -9   8   1       21.34       22.07      4.76 o 
  -8   8   1       22.71       24.11      5.74 o 
  -7   8   1       27.91       27.81      4.47 o 
  -6   8   1      881.53      953.64     16.79 o 
  -5   8   1      524.27      579.67      9.56 o 
  -4   8   1      296.05      278.63     10.67 o 
  -3   8   1      725.01      694.88     21.70 o 
  -2   8   1      203.20      140.52      3.01 o 
  -1   8   1        0.00        1.74      1.66 o 
   0   8   1      137.73      118.64      2.63 o 
   1   8   1       43.54       31.36      1.97 o 
   2   8   1      274.67      249.26      4.72 o 
   3   8   1      612.88      657.09      9.14 o 
   4   8   1       13.99        7.72      0.99 o 
   5   8   1       15.62       23.60      0.86 o 
   6   8   1       18.13       16.95      2.69 o 
   7   8   1      504.97      479.42      9.79 o 
   8   8   1       27.47       32.30      3.05 o 
   9   8   1      262.37      201.20      5.92 o 
  10   8   1       30.80       17.57      3.38 o 
  11   8   1       68.43       81.16      4.56 o 
  12   8   1       22.19       22.22      4.23 o 
  13   8   1       23.15       14.68      5.38 o 
  14   8   1        5.71       13.13      5.52 o 
 -10   9   1        6.45        3.58     14.82 o 
  -9   9   1      148.68      127.97      8.89 o 
  -8   9   1       49.10       59.08      6.70 o 
  -7   9   1      140.13      140.96      6.19 o 
  -6   9   1      269.67      269.59      6.82 o 
  -5   9   1       16.51       17.05      7.01 o 
  -4   9   1     1617.89     1763.45     30.79 o 
  -3   9   1       30.09       28.93      1.86 o 
  -2   9   1        3.98        5.88      2.14 o 
  -1   9   1       16.94       27.63      2.57 o 
   0   9   1      957.71      909.92     12.67 o 
   1   9   1        2.74        0.55      2.24 o 
   2   9   1      216.36      257.23      5.05 o 
   3   9   1       73.17       79.73      2.11 o 
   4   9   1       97.00       79.89      5.25 o 
   5   9   1      462.08      430.54      6.28 o 
   6   9   1      270.99      262.38      7.25 o 
   7   9   1      174.02      171.88      5.87 o 
   8   9   1        7.43        2.69      2.89 o 
   9   9   1       67.22       98.38      5.03 o 
  10   9   1      138.09      137.80      5.96 o 
  11   9   1       50.77       59.93      4.63 o 
  12   9   1       21.46       28.68      4.16 o 
  13   9   1       29.25       25.41      5.41 o 
  14   9   1       31.81       28.03      7.74 o 
  -9  10   1       10.39       12.64     16.80 o 
  -8  10   1       26.37       29.08      4.28 o 
  -7  10   1       22.05       25.45      8.89 o 
  -6  10   1      556.44      602.60     21.81 o 
  -5  10   1        7.71       11.14      2.37 o 
  -4  10   1       22.73       27.30      4.82 o 
  -3  10   1      217.95      226.86      4.73 o 
  -2  10   1        4.27       -2.10      3.89 o 
  -1  10   1      153.48      146.47      3.73 o 
   0  10   1       41.79       38.87      2.36 o 
   1  10   1      140.74      138.82      3.60 o 
   2  10   1       89.19       76.21      2.66 o 
   3  10   1       28.51       20.52      1.90 o 
   4  10   1     1094.93     1035.48     16.13 o 
   5  10   1       85.69       90.49      6.27 o 
   6  10   1      511.21      546.27     13.95 o 
   7  10   1      184.53      203.31      6.81 o 
   8  10   1      608.98      598.35     13.86 o 
   9  10   1        8.74        2.89      3.34 o 
  10  10   1       12.59       16.46      4.00 o 
  11  10   1       42.22       55.17      4.65 o 
  12  10   1        3.91        0.44      4.25 o 
  13  10   1       50.15       52.77      6.50 o 
  14  10   1        2.01       -0.44      5.83 o 
  -9  11   1      215.71      240.87     21.17 o 
  -8  11   1        0.06       -5.73      5.61 o 
  -7  11   1       20.32       17.63      6.83 o 
  -6  11   1       49.07       45.33      6.76 o 
  -5  11   1       53.84       59.69      4.85 o 
  -4  11   1       76.36       80.43      9.55 o 
  -3  11   1      117.01      117.85      4.97 o 
  -2  11   1       21.70       12.75      2.81 o 
  -1  11   1        0.10        5.72      6.67 o 
   0  11   1       69.58       67.49      3.53 o 
   1  11   1      100.08       87.53      8.28 o 
   2  11   1      497.41      509.95     16.87 o 
   3  11   1      308.43      316.75     11.15 o 
   4  11   1        4.32        3.00      3.89 o 
   5  11   1       90.37       83.56      2.62 o 
   6  11   1        2.53        6.89      3.09 o 
   7  11   1      154.36      168.76      6.99 o 
   8  11   1        3.27       -0.44      3.14 o 
   9  11   1       60.79       71.01      5.03 o 
  10  11   1        6.58        7.12      3.58 o 
  11  11   1        5.89       -1.11      3.78 o 
  12  11   1        3.80       -7.04      4.69 o 
  13  11   1       44.90       46.67      5.92 o 
  -8  12   1      136.32      120.84     16.40 o 
  -7  12   1        1.86       10.72      7.07 o 
  -6  12   1       53.66       58.03      8.21 o 
  -5  12   1       15.47       18.46      8.48 o 
  -4  12   1        4.50       13.32      9.03 o 
  -3  12   1        0.62       -0.98      5.03 o 
  -2  12   1        3.89        7.96      2.84 o 
  -1  12   1      364.37      365.35     12.01 o 
   0  12   1       86.04       75.11      7.50 o 
   1  12   1        6.36       17.16      4.21 o 
   2  12   1       21.33       16.18      4.46 o 
   3  12   1      221.75      211.24      8.87 o 
   4  12   1        8.42       14.02      1.89 o 
   5  12   1       50.94       46.53      2.99 o 
   6  12   1       10.74       14.24      1.35 o 
   7  12   1      115.84      112.46      6.32 o 
   8  12   1       28.35       20.96      3.83 o 
   9  12   1       25.75       21.38      4.00 o 
  10  12   1        0.37        5.56      4.00 o 
  11  12   1        0.06       -3.09      4.47 o 
  12  12   1       16.22       19.35      4.85 o 
  -6  13   1       58.62       75.66      9.89 o 
  -5  13   1       19.06       29.62      9.58 o 
  -4  13   1        2.28       10.55      8.62 o 
  -3  13   1        1.49       15.00      7.69 o 
  -2  13   1      219.19      232.91     12.64 o 
  -1  13   1        8.66       10.39      5.10 o 
   0  13   1       57.25       43.48      5.37 o 
   1  13   1        4.53        4.45      5.01 o 
   2  13   1        1.25        3.63      2.93 o 
   3  13   1       21.11       15.79      6.02 o 
   4  13   1       21.20       17.57      3.65 o 
   5  13   1       75.62       66.77      7.03 o 
   6  13   1        7.97        2.02      3.56 o 
   7  13   1       40.64       51.68      7.30 o 
   8  13   1        7.96        8.03      4.89 o 
   9  13   1        0.00       -8.68      5.78 o 
  10  13   1        5.36        1.76      5.12 o 
  11  13   1       77.24       72.52      7.12 o 
  12  13   1        0.00        3.09     10.66 o 
  -5  14   1        5.02       13.30      8.02 o 
  -4  14   1       17.91        4.13      9.48 o 
  -3  14   1       86.61       80.44      9.49 o 
  -2  14   1        0.08       -0.85      5.93 o 
  -1  14   1      199.26      257.49     12.66 o 
   0  14   1        1.55        0.13      5.55 o 
   1  14   1       60.00       65.44      6.48 o 
   2  14   1        0.25        4.87      7.96 o 
   3  14   1      120.90       90.54     11.10 o 
   4  14   1      423.46      421.53     23.41 o 
   5  14   1       47.40       48.60     11.72 o 
   6  14   1        6.79       -1.11     12.73 o 
   7  14   1       64.94       75.62      8.30 o 
   8  14   1       55.05       46.25      6.70 o 
   9  14   1        2.73        5.34      5.78 o 
  10  14   1        1.63       -1.11      6.92 o 
  -3  15   1      138.76      169.12     12.73 o 
  -2  15   1      148.19      157.40     12.27 o 
  -1  15   1      139.51      109.63     15.93 o 
   0  15   1        2.46        9.81      7.56 o 
   1  15   1       12.73      -13.41      8.94 o 
   3  15   1       56.83       81.80      9.24 o 
   4  15   1        0.30        5.14     13.88 o 
   5  15   1       21.68       20.27      5.02 o 
   6  15   1       36.93       31.94      4.29 o 
   7  15   1        3.21      -15.75     14.91 o 
   8  15   1       31.40       28.19      5.70 o 
   9  15   1        0.38       15.97      9.05 o 
  -1  16   1       45.79       54.06     11.84 o 
   0  16   1       21.31       25.87     11.99 o 
   1  16   1       30.22       26.85      8.43 o 
   2  16   1        2.38        5.01      6.20 o 
   3  16   1       20.58       14.03     15.67 o 
   4  16   1      112.23      111.75      9.43 o 
   5  16   1        0.24       -2.17      5.65 o 
   6  16   1        0.09        0.44     15.68 o 
   7  16   1       16.12        0.22     11.70 o 
  -3 -16   2       11.09       10.72      5.47 o 
  -2 -16   2       33.56       20.18      8.90 o 
  -7 -15   2        0.32        9.99      9.52 o 
  -6 -15   2       36.36       25.41      9.17 o 
  -5 -15   2       15.62       12.70      5.31 o 
  -4 -15   2       16.68       15.83      4.99 o 
  -3 -15   2        5.83       24.02      6.92 o 
  -2 -15   2        4.03       16.72     11.88 o 
  -1 -15   2        1.73       12.44      8.50 o 
   0 -15   2       38.11       36.83      7.55 o 
   1 -15   2        0.59        2.82     14.06 o 
   2 -15   2        2.86      -12.30      8.20 o 
   3 -15   2        0.05       -6.77      8.27 o 
  -9 -14   2       47.56       45.65      9.08 o 
  -8 -14   2        1.35        3.31      7.32 o 
  -7 -14   2       57.38       70.26     13.50 o 
  -6 -14   2       17.21        3.09      7.56 o 
  -5 -14   2        7.29        1.09      4.02 o 
  -4 -14   2       45.11       48.73      6.42 o 
  -3 -14   2        6.52       -2.45     10.46 o 
  -2 -14   2        5.63       -1.47      7.88 o 
  -1 -14   2        1.01        0.36      6.87 o 
   0 -14   2       20.03       27.35     14.35 o 
   1 -14   2        0.53       10.78      8.55 o 
   2 -14   2      166.66      155.93      9.82 o 
   3 -14   2       82.64       76.93      7.72 o 
   4 -14   2        3.61       -6.99      8.09 o 
   5 -14   2        3.68        7.89      6.85 o 
 -10 -13   2        1.19        3.09      6.45 o 
  -9 -13   2        0.72       -9.81      7.76 o 
  -8 -13   2       62.13       58.55      7.07 o 
  -7 -13   2       73.69       67.30      8.57 o 
  -6 -13   2       52.65       61.38     12.17 o 
  -5 -13   2       13.65       14.78      3.60 o 
  -4 -13   2        2.52        3.28      4.17 o 
  -3 -13   2       31.01       23.36      6.96 o 
  -2 -13   2        0.16        5.08     14.44 o 
  -1 -13   2       25.84       17.41      4.98 o 
   0 -13   2      258.23      302.12     10.82 o 
   1 -13   2       33.70       29.34     16.15 o 
   2 -13   2       71.27       87.34      8.06 o 
   3 -13   2      167.60      211.22      9.94 o 
   4 -13   2       57.46       53.80     17.43 o 
   5 -13   2        6.26        9.93      5.99 o 
   6 -13   2       10.65       12.32      5.74 o 
 -11 -12   2        9.20        2.00      5.32 o 
 -10 -12   2        1.27        5.76      4.65 o 
  -9 -12   2       10.51       11.17      4.49 o 
  -8 -12   2      181.16      178.20      7.56 o 
  -7 -12   2       15.08       13.13      3.56 o 
  -6 -12   2        8.03        3.24      1.88 o 
  -5 -12   2        0.67        2.58      1.88 o 
  -4 -12   2       33.53       23.69      3.01 o 
  -3 -12   2       80.42       77.72      3.54 o 
  -2 -12   2        7.45        5.71      2.84 o 
  -1 -12   2        2.10        5.58      4.20 o 
   0 -12   2      199.78      200.61      7.15 o 
   1 -12   2       63.71       57.92      4.54 o 
   2 -12   2      324.58      304.41      9.18 o 
   3 -12   2       38.89       34.87      5.08 o 
   4 -12   2        3.14       -0.46      5.43 o 
   5 -12   2       28.75       29.66      6.48 o 
   6 -12   2        0.30       -5.94      5.12 o 
   7 -12   2       34.05       27.07      6.13 o 
   8 -12   2        6.72       -0.02      8.10 o 
 -12 -11   2        3.34        1.31      5.32 o 
 -11 -11   2       22.92       11.77      4.40 o 
 -10 -11   2        1.08       -7.68      5.12 o 
  -9 -11   2        5.09        5.98      3.58 o 
  -8 -11   2       47.03       40.00      4.72 o 
  -7 -11   2       79.46       77.97      5.01 o 
  -6 -11   2       46.35       54.00      2.13 o 
  -5 -11   2       47.02       31.26      4.16 o 
  -4 -11   2       74.54       63.91      4.95 o 
  -3 -11   2      172.85      172.97      3.92 o 
  -2 -11   2       24.44       23.27      4.23 o 
  -1 -11   2      556.33      568.77     13.32 o 
   0 -11   2       31.83       32.40      3.93 o 
   1 -11   2      429.76      466.10     24.86 o 
   2 -11   2       46.61       61.98      7.66 o 
   3 -11   2       74.16       68.53      4.44 o 
   4 -11   2        0.08       -4.56      3.65 o 
   5 -11   2        7.82        9.68      7.69 o 
   6 -11   2       61.97       33.34      9.43 o 
   7 -11   2      148.61      180.38     13.40 o 
   8 -11   2        9.86       20.37      8.13 o 
   9 -11   2       34.14       51.14      9.14 o 
 -12 -10   2       22.40       14.68      4.92 o 
 -11 -10   2       58.70       43.47      4.92 o 
 -10 -10   2        8.81        4.23      4.23 o 
  -9 -10   2        5.48        1.11      4.23 o 
  -8 -10   2        9.26       11.17      3.58 o 
  -7 -10   2       18.36       20.96      3.27 o 
  -6 -10   2      193.92      137.90      2.69 o 
  -5 -10   2       75.56       81.17      3.51 o 
  -4 -10   2      269.81      241.34      4.78 o 
  -3 -10   2      549.52      582.58      9.45 o 
  -2 -10   2       87.63       84.27      2.39 o 
  -1 -10   2       91.45       89.80      7.86 o 
   0 -10   2       34.10       30.42      3.79 o 
   1 -10   2      165.45      165.73      9.44 o 
   2 -10   2       37.45       41.52      3.52 o 
   3 -10   2      218.04      230.66     10.88 o 
   4 -10   2       86.25       82.69      5.54 o 
   5 -10   2       13.57        9.33      5.03 o 
   6 -10   2        0.11        3.33      5.21 o 
   7 -10   2      102.35       95.24      6.03 o 
   8 -10   2        3.13        2.41      6.09 o 
   9 -10   2      122.88      147.56     11.98 o 
  10 -10   2        0.31       -3.82      6.94 o 
 -13  -9   2      148.80      187.47     13.88 o 
 -12  -9   2        2.87        4.43      4.00 o 
 -11  -9   2       79.15       82.25      5.96 o 
 -10  -9   2       21.84       12.50      3.80 o 
  -9  -9   2      117.37       99.27      5.34 o 
  -8  -9   2        7.15        5.98      3.36 o 
  -7  -9   2       85.60       87.74      5.03 o 
  -6  -9   2       43.30       35.79      1.43 o 
  -5  -9   2      207.16      212.37      6.10 o 
  -4  -9   2      455.74      444.41      6.95 o 
  -3  -9   2        0.57        0.76      1.23 o 
  -2  -9   2       26.30       20.52      2.32 o 
  -1  -9   2      179.23      190.77      3.60 o 
   0  -9   2        8.61       21.32      4.22 o 
   1  -9   2       11.23        6.21      1.91 o 
   2  -9   2        2.67        9.87      3.46 o 
   3  -9   2      445.28      474.87     11.04 o 
   4  -9   2       65.89       61.85      2.91 o 
   5  -9   2       10.46        6.29      2.51 o 
   6  -9   2      121.75      139.14      8.75 o 
   7  -9   2      316.30      329.74      8.61 o 
   8  -9   2      391.91      438.83     13.62 o 
   9  -9   2        4.10        1.55      5.11 o 
  10  -9   2       88.01       69.19     10.34 o 
  11  -9   2        4.49        6.73      6.81 o 
 -13  -8   2       65.18       79.29      7.70 o 
 -12  -8   2        6.94        6.43      4.69 o 
 -11  -8   2        6.50        3.31      3.54 o 
 -10  -8   2        0.72       -0.89      3.54 o 
  -9  -8   2       89.33       79.82      5.87 o 
  -8  -8   2      228.36      210.61      8.23 o 
  -7  -8   2       40.09       34.02      5.38 o 
  -6  -8   2      353.70      295.69      4.80 o 
  -5  -8   2       24.43       30.87      1.29 o 
  -4  -8   2       72.91       72.02      2.65 o 
  -3  -8   2      289.24      277.88      7.91 o 
  -2  -8   2      322.46      366.34      5.88 o 
  -1  -8   2        2.12        2.19      2.10 o 
   0  -8   2      106.14      110.05      2.84 o 
   1  -8   2      197.07      240.25     15.03 o 
   2  -8   2       17.07        5.34      2.34 o 
   3  -8   2      265.97      270.91      5.21 o 
   4  -8   2      543.64      561.75      9.96 o 
   5  -8   2        3.10       -0.21      2.29 o 
   6  -8   2       74.81       75.29      4.01 o 
   7  -8   2      250.91      292.45      9.15 o 
   8  -8   2      136.59      118.25     10.49 o 
   9  -8   2      114.33      117.27     16.34 o 
  10  -8   2        0.29       -5.37      7.66 o 
  11  -8   2      352.92      418.71     14.69 o 
 -13  -7   2       25.42       25.41      5.87 o 
 -12  -7   2       33.20       18.71      4.52 o 
 -11  -7   2       45.72       52.12      6.03 o 
 -10  -7   2      134.07      145.61      7.21 o 
  -9  -7   2        8.68       12.28      3.76 o 
  -8  -7   2        3.46        3.76      2.67 o 
  -7  -7   2      180.84      200.35      6.34 o 
  -6  -7   2       74.38       84.86      3.48 o 
  -5  -7   2      233.15      242.43      4.12 o 
  -4  -7   2      505.99      469.10     15.04 o 
  -3  -7   2      440.65      445.70      6.38 o 
  -2  -7   2      109.06       82.90      2.25 o 
  -1  -7   2       35.65       26.66      2.10 o 
   0  -7   2      874.07      819.18     14.15 o 
   1  -7   2        0.07       -1.86      1.24 o 
   2  -7   2      663.10      651.45     25.26 o 
   3  -7   2     1944.15     1936.03     47.19 o 
   4  -7   2      391.00      401.39      6.96 o 
   5  -7   2        4.54        4.91      1.78 o 
   6  -7   2      834.13      885.32     15.36 o 
   7  -7   2       90.07       89.17      2.46 o 
   8  -7   2      408.76      461.25      8.42 o 
   9  -7   2        5.45        3.43      6.00 o 
  10  -7   2      114.33      108.91      6.24 o 
  11  -7   2       94.56       96.94      6.87 o 
  12  -7   2        5.54       -3.35      6.37 o 
 -14  -6   2        4.65       11.37      6.03 o 
 -13  -6   2       17.84       11.37      8.25 o 
 -12  -6   2        1.38       -0.80      2.45 o 
 -11  -6   2       19.35       13.76      3.93 o 
 -10  -6   2       84.60       88.47      2.79 o 
  -9  -6   2       41.22       27.23      2.28 o 
  -8  -6   2        1.99        3.91      0.69 o 
  -7  -6   2        4.25        1.79      0.90 o 
  -6  -6   2      131.98      160.35      2.72 o 
  -5  -6   2       26.91       20.53      2.58 o 
  -4  -6   2      303.07      280.73      4.87 o 
  -3  -6   2     3321.61     3444.22     99.24 o 
  -2  -6   2        0.78        1.39      1.88 o 
  -1  -6   2      281.51      328.93      5.07 o 
   0  -6   2      225.79      173.65      3.33 o 
   1  -6   2       91.63       81.16      7.65 o 
   2  -6   2     1505.97     1705.97     21.31 o 
   3  -6   2     4035.09     4250.09     53.42 o 
   4  -6   2        7.36        4.68      3.90 o 
   5  -6   2       18.39       20.74      1.89 o 
   6  -6   2      126.43      103.09      3.48 o 
   7  -6   2       45.12       54.32      2.75 o 
   8  -6   2        0.20       -0.32      1.65 o 
   9  -6   2      132.16      133.37      3.53 o 
  10  -6   2      272.90      293.99     23.61 o 
  11  -6   2        3.93        1.02      4.79 o 
  12  -6   2        6.84        7.67      4.26 o 
  13  -6   2      108.16      106.51     12.68 o 
 -14  -5   2       74.13       52.97      9.99 o 
 -13  -5   2        4.21        6.93      6.55 o 
 -12  -5   2       16.83       10.59      3.90 o 
 -11  -5   2       12.51       12.17      2.34 o 
 -10  -5   2      248.37      238.14     12.07 o 
  -9  -5   2      127.01      108.73      7.01 o 
  -8  -5   2      244.82      269.27      4.23 o 
  -7  -5   2       49.58       56.23      1.40 o 
  -6  -5   2      409.17      376.72      5.13 o 
  -5  -5   2        0.04       -0.43      0.87 o 
  -4  -5   2        6.92        5.72      2.89 o 
  -3  -5   2      668.99      860.30     16.52 o 
  -2  -5   2     1214.77     1056.42     19.81 o 
  -1  -5   2      265.22      231.83      4.14 o 
   0  -5   2      252.48      264.25      3.86 o 
   1  -5   2       17.96       35.76      1.65 o 
   2  -5   2      108.02      123.59      2.78 o 
   3  -5   2        5.82        4.37      1.63 o 
   4  -5   2     1603.32     1748.94     21.84 o 
   5  -5   2       53.50       52.38      2.38 o 
   6  -5   2      474.69      537.21     11.43 o 
   7  -5   2      106.49       92.23      6.28 o 
   8  -5   2       59.68       37.68      2.70 o 
   9  -5   2        1.71        6.57      3.31 o 
  10  -5   2        1.42       -1.75      1.89 o 
  11  -5   2      111.45      108.02      7.27 o 
  12  -5   2        0.77       -0.87      3.89 o 
  13  -5   2        1.56        6.36      5.04 o 
 -14  -4   2        2.10       -5.65      5.43 o 
 -13  -4   2        0.58       -1.38      3.74 o 
 -12  -4   2        6.98        9.13      2.84 o 
 -11  -4   2      109.56       99.83      3.30 o 
 -10  -4   2      501.37      488.32      7.08 o 
  -9  -4   2       31.90       31.22      1.91 o 
  -8  -4   2       88.39       81.06      2.06 o 
  -7  -4   2      186.11      185.61      3.19 o 
  -6  -4   2       59.23       63.90      1.63 o 
  -5  -4   2        2.47        0.59      0.89 o 
  -4  -4   2      550.86      678.19      9.29 o 
  -3  -4   2     2196.53     2227.63     30.71 o 
  -2  -4   2      911.64      775.50     13.29 o 
  -1  -4   2     2060.67     1824.02     26.62 o 
   0  -4   2      420.37      366.63      6.55 o 
   1  -4   2     2119.39     2084.98     23.81 o 
   2  -4   2     2423.97     2316.38     37.26 o 
   3  -4   2     2782.14     3044.06     60.82 o 
   4  -4   2      122.46      255.30      4.77 o 
   5  -4   2     1102.39     1192.75     20.63 o 
   6  -4   2       77.34       68.68      2.98 o 
   7  -4   2       15.05       11.73      2.37 o 
   8  -4   2       12.71       12.10      1.60 o 
   9  -4   2       11.65       12.18      2.54 o 
  10  -4   2       35.53       35.80      2.76 o 
  11  -4   2       39.66       34.53      4.18 o 
  12  -4   2       26.35       27.25      6.82 o 
  13  -4   2       24.24       24.82      5.58 o 
  14  -4   2       32.18       34.93     13.57 o 
 -14  -3   2        4.61        3.76      5.65 o 
 -13  -3   2      153.35      162.36      8.05 o 
 -12  -3   2       18.57       23.19      3.51 o 
 -11  -3   2       10.97       10.08      2.33 o 
 -10  -3   2     1961.87     2020.32     32.28 o 
  -9  -3   2        0.29        3.29      1.17 o 
  -8  -3   2      828.31      808.74      9.78 o 
  -7  -3   2      505.32      518.92      6.37 o 
  -6  -3   2      197.27      189.54      3.04 o 
  -5  -3   2     1144.30     1232.85     21.40 o 
  -4  -3   2       50.64       82.39      1.85 o 
  -3  -3   2     1329.09     1407.28     22.89 o 
  -2  -3   2     1583.50     1555.81     20.80 o 
  -1  -3   2    16379.79    14575.20    200.69 o 
   0  -3   2     5313.76     5150.00     73.02 o 
   1  -3   2     7280.74     6599.81     84.69 o 
   2  -3   2     1574.20     1470.63     18.89 o 
   3  -3   2      959.42     1276.75     14.57 o 
   4  -3   2       18.78       36.64      2.36 o 
   5  -3   2       17.09       35.18      3.17 o 
   6  -3   2      225.74      269.38      4.94 o 
   7  -3   2      249.44      298.74      6.01 o 
   8  -3   2      214.31      208.32      4.32 o 
   9  -3   2       17.61       22.80      7.12 o 
  10  -3   2        8.42        1.98      2.05 o 
  11  -3   2       27.14       21.80      6.59 o 
  12  -3   2        3.31        4.36      4.89 o 
  13  -3   2        4.64       -0.27      4.67 o 
  14  -3   2       51.57       58.05     18.79 o 
 -14  -2   2       49.43       49.60      8.44 o 
 -13  -2   2       47.69       38.83      4.97 o 
 -12  -2   2       16.92       22.62      4.37 o 
 -11  -2   2      532.45      562.66     11.48 o 
 -10  -2   2        0.04        0.74      2.56 o 
  -9  -2   2      605.64      589.44      7.89 o 
  -8  -2   2      256.47      243.08      6.72 o 
  -7  -2   2       46.31       54.90      1.70 o 
  -6  -2   2     1605.73     1678.48     20.80 o 
  -5  -2   2      932.41      975.09     11.80 o 
  -4  -2   2      197.79      284.32      4.26 o 
  -3  -2   2      430.53      449.61      9.19 o 
  -2  -2   2     4005.87     3619.71     44.72 o 
  -1  -2   2       50.24       46.67      1.45 o 
   0  -2   2    13182.02    13507.21    169.15 o 
   1  -2   2     1441.73     1841.85     22.96 o 
   2  -2   2     1084.34      822.03      9.62 o 
   3  -2   2     1357.52     1305.67     26.41 o 
   4  -2   2      321.27      258.91      5.98 o 
   5  -2   2     1613.19     1774.18     21.32 o 
   6  -2   2      119.26      126.47      3.29 o 
   7  -2   2      181.77      217.32      3.80 o 
   8  -2   2      558.18      495.17      9.28 o 
   9  -2   2      521.38      537.39     10.76 o 
  10  -2   2     1129.41     1243.27     19.33 o 
  11  -2   2       69.51       67.24      3.01 o 
  12  -2   2      195.26      202.67      6.49 o 
  13  -2   2        5.32       -0.04      5.78 o 
  14  -2   2        7.37        6.84      4.46 o 
 -14  -1   2       25.43       16.29      5.16 o 
 -13  -1   2        1.10       -1.10      4.80 o 
 -12  -1   2        0.00        6.21      4.61 o 
 -11  -1   2        0.03        1.68      2.37 o 
 -10  -1   2     1018.31     1050.42     22.30 o 
  -9  -1   2        6.24        8.57      1.29 o 
  -8  -1   2        0.20        0.09      1.43 o 
  -7  -1   2        2.11        5.18      1.91 o 
  -6  -1   2      431.91      356.83      6.47 o 
  -5  -1   2      142.94      190.65      3.05 o 
  -4  -1   2      525.84      520.97      7.50 o 
  -3  -1   2      403.30      529.32      6.79 o 
  -2  -1   2     1820.75     1590.34     19.65 o 
  -1  -1   2      961.56      871.00     23.33 o 
   0  -1   2      412.28      456.40      6.52 o 
   1  -1   2     2263.98     2265.70     26.99 o 
   2  -1   2    12581.50    12407.57    136.27 o 
   3  -1   2     3268.01     3087.92     52.21 o 
   4  -1   2       24.14       36.32      1.54 o 
   5  -1   2     2866.45     2568.09     40.07 o 
   6  -1   2      678.59      658.41      9.18 o 
   7  -1   2       36.66       41.76      1.48 o 
   8  -1   2      751.16      832.69     10.75 o 
   9  -1   2       10.41        9.48      1.18 o 
  10  -1   2        3.78        3.17      1.56 o 
  11  -1   2      131.66      118.28      4.47 o 
  12  -1   2      145.70      168.18      5.12 o 
  13  -1   2        1.69       -2.29      3.03 o 
  14  -1   2      101.31       93.04      6.15 o 
  15  -1   2        7.50        5.60      4.39 o 
 -14   0   2        2.66       -0.38      6.66 o 
 -13   0   2       29.85       36.72      5.39 o 
 -12   0   2        3.51        2.33      6.64 o 
 -11   0   2       21.09       28.21      7.13 o 
 -10   0   2      379.69      358.53      6.35 o 
  -9   0   2       58.34       58.02      2.35 o 
  -8   0   2       19.80       17.33      1.31 o 
  -7   0   2       58.25       89.40      3.39 o 
  -6   0   2        0.48       14.39      1.32 o 
  -5   0   2      304.27      371.89      5.25 o 
  -4   0   2      629.67      855.91     10.79 o 
  -3   0   2      180.73      213.69      5.24 o 
  -2   0   2      623.97      748.35     14.68 o 
  -1   0   2     5639.65     5741.16     73.52 o 
   0   0   2       16.24       62.49      1.50 o 
   1   0   2     2048.88     2136.55     24.37 o 
   2   0   2     1134.82      876.45      8.68 o 
   3   0   2      487.03      678.71      7.95 o 
   4   0   2      234.78      302.54      4.21 o 
   5   0   2      301.18      342.76      6.08 o 
   6   0   2        0.03       14.42      1.97 o 
   7   0   2     1293.61     1331.56     15.65 o 
   8   0   2        7.61        3.00      1.78 o 
   9   0   2        1.12        1.71      1.03 o 
  10   0   2      699.79      733.92     12.04 o 
  11   0   2       40.07       26.06      3.13 o 
  12   0   2        0.45       -0.49      2.98 o 
  13   0   2       21.62       22.94      3.70 o 
  14   0   2       11.50       14.50      8.80 o 
  15   0   2      108.39      125.66     13.63 o 
 -14   1   2       89.02       89.55      7.84 o 
 -13   1   2       51.65       60.49      6.13 o 
 -12   1   2       14.28        7.85      4.15 o 
 -11   1   2        0.00       -0.19      2.60 o 
 -10   1   2       30.32       32.39      2.69 o 
  -9   1   2       56.81       74.42      2.52 o 
  -8   1   2       43.64       42.41      2.29 o 
  -7   1   2      154.85      180.50      3.93 o 
  -6   1   2      331.42      221.69      4.89 o 
  -5   1   2      460.58      407.67      6.59 o 
  -4   1   2      171.67      240.15      4.21 o 
  -3   1   2       48.65       57.70      2.06 o 
  -2   1   2      808.47      547.41      7.85 o 
  -1   1   2     9490.45     8990.42    106.31 o 
   0   1   2     2585.46     2520.14     30.49 o 
   1   1   2      204.14      246.25      5.62 o 
   2   1   2     2378.32     2366.36     25.00 o 
   3   1   2     3825.49     3629.03     34.79 o 
   4   1   2      279.20      335.89      4.05 o 
   5   1   2     2252.67     2387.62     22.68 o 
   6   1   2       65.32       93.75      4.49 o 
   7   1   2     1292.27     1270.76     16.54 o 
   8   1   2     2024.51     2128.30     26.27 o 
   9   1   2        0.13        0.17      1.44 o 
  10   1   2        5.39        5.30      1.65 o 
  11   1   2      277.07      312.78      8.18 o 
  12   1   2      465.95      477.74      8.92 o 
  13   1   2       63.89       77.05      5.27 o 
  14   1   2        1.77       -2.38      4.14 o 
  15   1   2       15.08       12.74     10.58 o 
 -13   2   2        1.12        2.12      4.45 o 
 -12   2   2       10.46       12.98      5.33 o 
 -11   2   2        0.17        3.41      4.44 o 
 -10   2   2      103.82      120.60      6.54 o 
  -9   2   2      417.74      438.34      6.84 o 
  -8   2   2        0.19        5.10      6.24 o 
  -7   2   2        0.00        1.23      1.99 o 
  -6   2   2      769.88      762.90     19.73 o 
  -5   2   2       38.19        4.78      1.80 o 
  -4   2   2      144.25       98.10      2.80 o 
  -3   2   2      179.33      132.60      3.44 o 
  -2   2   2    16196.52    15936.80    221.61 o 
  -1   2   2     2811.41     2784.73     33.61 o 
   0   2   2     1384.16     1458.87     19.39 o 
   1   2   2     4186.37     4165.59     44.10 o 
   2   2   2     4627.63     4863.07     48.47 o 
   3   2   2     5831.90     5586.24     68.04 o 
   4   2   2       11.28       38.66      1.75 o 
   5   2   2      547.96      555.69      5.70 o 
   6   2   2      368.58      310.50      3.66 o 
   7   2   2       89.56      101.23      1.88 o 
   8   2   2        4.18        5.51      1.33 o 
   9   2   2       25.15       20.68      1.68 o 
  10   2   2      172.91      181.41      3.70 o 
  11   2   2      127.26      120.69      3.52 o 
  12   2   2        0.11        2.81      2.99 o 
  13   2   2       45.40       47.41      4.34 o 
  14   2   2        4.56       11.90      4.16 o 
  15   2   2       16.90        9.24      6.04 o 
 -13   3   2       60.77       67.66      7.78 o 
 -12   3   2       20.29       19.96      4.44 o 
 -11   3   2       78.39       72.57      5.39 o 
 -10   3   2        8.43        3.43      2.42 o 
  -9   3   2      672.93      607.33     19.94 o 
  -8   3   2      831.75      812.90     13.23 o 
  -7   3   2       68.36       67.77      2.76 o 
  -6   3   2      785.36      787.42     21.31 o 
  -5   3   2        0.47       -0.36      2.01 o 
  -4   3   2      279.41      287.61      5.36 o 
  -3   3   2       35.21       37.71      2.89 o 
  -2   3   2     1095.35      806.93     10.98 o 
  -1   3   2     5139.09     4995.79    124.43 o 
   0   3   2     5957.08     7077.91     78.08 o 
   1   3   2    16430.56    16875.70    301.06 o 
   2   3   2     7801.41     7732.35     85.32 o 
   3   3   2     4692.20     4682.69     47.57 o 
   4   3   2     1883.13     2154.55     22.26 o 
   5   3   2     1092.59     1252.69     12.63 o 
   6   3   2      343.77      404.10      7.47 o 
   7   3   2       29.96       27.61      1.42 o 
   8   3   2        0.05        0.25      0.91 o 
   9   3   2      280.17      256.34      4.01 o 
  10   3   2      716.66      672.91      8.55 o 
  11   3   2      344.77      333.43      6.14 o 
  12   3   2      672.15      727.30     12.33 o 
  13   3   2      187.75      202.97      6.83 o 
  14   3   2        1.74        3.16      3.84 o 
  15   3   2       10.96       14.06      4.45 o 
 -13   4   2        1.30       -7.08      5.71 o 
 -12   4   2       24.29       20.82      5.11 o 
 -11   4   2       16.94       15.23     10.38 o 
 -10   4   2        0.51        5.38      3.39 o 
  -9   4   2      124.57      108.23      3.95 o 
  -8   4   2      148.38      163.37      4.18 o 
  -7   4   2      235.74      197.30      4.88 o 
  -6   4   2      103.55       83.93      3.84 o 
  -5   4   2      363.75      382.95      7.02 o 
  -4   4   2       35.37       41.52      2.38 o 
  -3   4   2        0.45        7.77      1.88 o 
  -2   4   2      285.01      235.34      3.89 o 
  -1   4   2     5108.89     5657.05     97.60 o 
   0   4   2     2889.97     2640.35     33.73 o 
   1   4   2       87.19       48.43      1.32 o 
   2   4   2      729.02      926.04     10.85 o 
   3   4   2      142.74      259.62      3.56 o 
   4   4   2       89.00       74.58      1.42 o 
   5   4   2      116.92      143.42      2.14 o 
   6   4   2      698.78      844.68      9.37 o 
   7   4   2      262.80      258.04      3.67 o 
   8   4   2      194.94      181.70      2.98 o 
   9   4   2      255.82      278.20      5.45 o 
  10   4   2        3.78        4.40      2.21 o 
  11   4   2      154.68      143.95      5.23 o 
  12   4   2       62.61       63.50      2.37 o 
  13   4   2      163.88      154.13      5.69 o 
  14   4   2       31.47       23.53      4.26 o 
  15   4   2       44.40       28.81      5.60 o 
 -12   5   2       14.77       10.78      7.44 o 
 -11   5   2       19.31        3.75     14.88 o 
 -10   5   2       23.17       13.45      9.70 o 
  -9   5   2      102.91      125.43      6.87 o 
  -8   5   2       65.75       77.32      6.65 o 
  -7   5   2       40.36       42.54      3.15 o 
  -6   5   2      266.23      225.78      6.48 o 
  -5   5   2       44.44       34.16      2.33 o 
  -4   5   2      310.75      348.98      6.49 o 
  -3   5   2      310.73      295.38      8.48 o 
  -2   5   2      367.36      370.57      5.47 o 
  -1   5   2      912.83     1038.90     12.92 o 
   0   5   2     2844.44     2838.13     79.31 o 
   1   5   2     1022.02      881.76     11.97 o 
   2   5   2       63.67       93.27      1.63 o 
   3   5   2      752.17      921.75     10.24 o 
   4   5   2     2250.70     2221.01     24.21 o 
   5   5   2     1602.71     1807.99     24.62 o 
   6   5   2     1703.27     1778.18     23.23 o 
   7   5   2       33.35       48.42      0.88 o 
   8   5   2        0.34        5.09      0.69 o 
   9   5   2      121.36      129.32      2.36 o 
  10   5   2       24.72       20.56      1.27 o 
  11   5   2      102.10      103.61      3.67 o 
  12   5   2       91.81       94.50      8.63 o 
  13   5   2      189.13      171.01      6.19 o 
  14   5   2        9.85       10.44      3.40 o 
  15   5   2       48.54       30.95      6.30 o 
 -12   6   2       33.33       26.70      5.14 o 
 -11   6   2       31.40       30.20      7.73 o 
 -10   6   2        1.07        7.15      3.62 o 
  -9   6   2        9.48       10.02      3.16 o 
  -8   6   2       25.94       15.16      2.03 o 
  -7   6   2     1001.05     1029.47     28.50 o 
  -6   6   2      757.33      836.46     13.32 o 
  -5   6   2      224.75      247.43      5.18 o 
  -4   6   2       37.38       27.88      1.85 o 
  -3   6   2     1037.20     1108.63     15.26 o 
  -2   6   2       91.54       55.12      1.95 o 
  -1   6   2      245.20      179.83      3.60 o 
   0   6   2     1450.43     1398.18     16.95 o 
   1   6   2        0.26       19.14      2.88 o 
   2   6   2      628.90      749.54      8.61 o 
   3   6   2     1570.99     1659.24     17.19 o 
   4   6   2      178.98      199.11      5.24 o 
   5   6   2     2004.97     1995.79     27.36 o 
   6   6   2     1307.15     1239.52     16.22 o 
   7   6   2      463.68      565.65      8.48 o 
   8   6   2        0.61        4.00      5.76 o 
   9   6   2      105.91      101.36      3.53 o 
  10   6   2      514.22      513.15     13.98 o 
  11   6   2        9.40        5.71      0.69 o 
  12   6   2       26.85       22.56      1.39 o 
  13   6   2        4.06        5.99      1.96 o 
  14   6   2        1.21        4.23      5.58 o 
  15   6   2      135.65       89.70      8.19 o 
 -11   7   2      148.27      157.42      8.64 o 
 -10   7   2        0.22        1.54      4.32 o 
  -9   7   2       20.59        6.00      7.21 o 
  -8   7   2      186.40      175.09     24.81 o 
  -7   7   2        9.57        6.34      5.02 o 
  -6   7   2     1302.76     1320.36     21.82 o 
  -5   7   2     5473.06     5561.83     60.07 o 
  -4   7   2       66.26       65.30      2.08 o 
  -3   7   2      305.25      348.95      5.07 o 
  -2   7   2       55.28       64.01      1.89 o 
  -1   7   2     1100.89     1035.00     12.42 o 
   0   7   2       71.03       82.70      3.80 o 
   1   7   2       24.10       38.50      1.57 o 
   2   7   2      458.21      605.39      8.11 o 
   3   7   2       40.03       44.10      1.78 o 
   4   7   2      792.58      872.79     24.16 o 
   5   7   2     4729.40     5016.84     53.54 o 
   6   7   2     1297.32     1434.75     22.11 o 
   7   7   2      149.55      200.32      3.96 o 
   8   7   2      243.92      268.21     10.83 o 
   9   7   2     1115.51     1095.68     17.83 o 
  10   7   2       11.21        9.99      3.11 o 
  11   7   2       81.56       84.43      4.12 o 
  12   7   2       30.09       36.84      3.80 o 
  13   7   2       59.08       43.85      5.34 o 
  14   7   2        2.01       -0.67      4.69 o 
  15   7   2       24.29       35.42      6.74 o 
 -11   8   2       57.68       40.05      6.57 o 
 -10   8   2       23.26       11.96      4.98 o 
  -9   8   2       13.95       20.96      4.92 o 
  -8   8   2       57.98       66.93      5.77 o 
  -7   8   2      182.55      188.81      5.71 o 
  -6   8   2       87.98      105.09      4.04 o 
  -5   8   2      133.33      134.64      5.92 o 
  -4   8   2      191.24      200.73      3.97 o 
  -3   8   2        2.14       -2.08      1.38 o 
  -2   8   2      238.27      226.92      4.10 o 
  -1   8   2        6.23        4.93      1.01 o 
   0   8   2        5.43        4.76      1.33 o 
   1   8   2       56.43       40.70      2.00 o 
   2   8   2     2351.62     2096.82     23.92 o 
   3   8   2        7.21        6.77      1.04 o 
   4   8   2       30.33       18.16      1.37 o 
   5   8   2       83.82       76.53      1.66 o 
   6   8   2      372.38      348.36      6.39 o 
   7   8   2      975.46     1012.20     28.65 o 
   8   8   2      473.86      471.88      8.40 o 
   9   8   2      635.19      660.68     11.95 o 
  10   8   2       51.72       22.91      3.29 o 
  11   8   2       11.65       13.13      3.56 o 
  12   8   2        7.15        9.52      3.96 o 
  13   8   2       11.81       10.48      5.32 o 
  14   8   2       21.61       15.75      6.38 o 
  15   8   2       33.38       34.70      6.85 o 
 -10   9   2      391.22      451.30     17.03 o 
  -9   9   2        3.50        0.84      4.00 o 
  -8   9   2       29.46       41.91      5.78 o 
  -7   9   2        4.58        6.27      3.60 o 
  -6   9   2      231.14      239.99      6.34 o 
  -5   9   2      706.23      711.15     11.78 o 
  -4   9   2     1829.01     1905.84     83.95 o 
  -3   9   2      108.31      109.44      3.93 o 
  -2   9   2       12.05       15.60      2.59 o 
  -1   9   2       84.15       86.75      2.80 o 
   0   9   2        3.16        6.75      6.02 o 
   1   9   2      722.82      825.44     11.47 o 
   2   9   2       39.99       23.71      1.48 o 
   3   9   2      398.30      404.53      5.72 o 
   4   9   2       14.92       12.38      1.18 o 
   5   9   2      623.19      571.94      7.52 o 
   6   9   2        6.46        7.19      2.76 o 
   7   9   2      664.62      645.20     12.12 o 
   8   9   2        4.45        3.09      3.08 o 
   9   9   2        0.08        2.45      3.56 o 
  10   9   2       57.59       69.28      4.47 o 
  11   9   2       73.86       67.30      4.65 o 
  12   9   2       17.49        9.52      4.23 o 
  13   9   2       13.94       20.29      5.52 o 
  14   9   2       21.64       34.70      5.98 o 
  -9  10   2       29.92       42.34      6.31 o 
  -8  10   2       18.58       12.83      8.14 o 
  -7  10   2        0.06        4.51     12.56 o 
  -6  10   2       17.22       19.53      3.33 o 
  -5  10   2        0.20        3.71      2.26 o 
  -4  10   2      120.26      117.97      4.05 o 
  -3  10   2      116.75      105.82      4.64 o 
  -2  10   2       34.79       32.50      2.49 o 
  -1  10   2       89.50       94.75      4.47 o 
   0  10   2       11.44       14.22      2.25 o 
   1  10   2      167.20      164.47      3.83 o 
   2  10   2      629.80      663.53      9.78 o 
   3  10   2      443.37      415.14      7.31 o 
   4  10   2      276.92      312.88      9.81 o 
   5  10   2      180.12      160.58      4.13 o 
   6  10   2       98.01       87.68      1.87 o 
   7  10   2      595.38      613.03     13.30 o 
   8  10   2      151.36      182.20      6.05 o 
   9  10   2        4.50        0.22      3.60 o 
  10  10   2        3.52       -0.22      3.14 o 
  11  10   2        3.77        5.14      3.78 o 
  12  10   2        2.07       -0.89      3.98 o 
  13  10   2       37.84       48.72      6.67 o 
  14  10   2        0.68        3.09      6.87 o 
  -8  11   2        7.00       23.26      7.03 o 
  -7  11   2       55.99       59.05      7.05 o 
  -6  11   2        0.01        5.36      5.92 o 
  -5  11   2       66.09       76.09      9.53 o 
  -4  11   2       99.77      103.37      3.73 o 
  -3  11   2       44.52       43.94      3.33 o 
  -2  11   2      153.83      126.66      4.36 o 
  -1  11   2      516.69      546.67     10.32 o 
   0  11   2        6.37        4.98      2.05 o 
   1  11   2      134.71      141.69      4.09 o 
   2  11   2       41.35       42.27      2.46 o 
   3  11   2      340.47      350.18      9.74 o 
   4  11   2      119.01      116.18      2.93 o 
   5  11   2      576.77      612.91     11.14 o 
   6  11   2       22.75       19.03      1.10 o 
   7  11   2        6.69       15.75      4.27 o 
   8  11   2       51.64       65.58      4.34 o 
   9  11   2       24.37       14.93      3.58 o 
  10  11   2        0.87       13.13      4.43 o 
  11  11   2        1.42       -3.76      3.54 o 
  12  11   2        5.21        2.89      4.00 o 
  13  11   2        3.75        6.65      5.54 o 
  -7  12   2        1.42       -7.52     13.88 o 
  -6  12   2        0.68       17.31      6.51 o 
  -5  12   2       15.30       18.30     15.64 o 
  -4  12   2        6.61       -1.88      8.02 o 
  -3  12   2       69.69       79.58      5.36 o 
  -2  12   2      158.29      139.65      6.40 o 
  -1  12   2        0.93        0.87      2.33 o 
   0  12   2        0.04       -1.32      5.19 o 
   1  12   2       12.67       12.86      2.78 o 
   2  12   2      187.16      170.32      5.18 o 
   3  12   2       13.41       15.26      3.03 o 
   4  12   2      314.46      314.90     14.47 o 
   5  12   2        0.31        3.96      6.45 o 
   6  12   2        9.64        9.20      1.40 o 
   7  12   2        2.30        1.76      4.00 o 
   8  12   2      262.80      222.02      7.56 o 
   9  12   2      260.52      273.61      8.88 o 
  10  12   2       58.23       67.30      5.14 o 
  11  12   2        6.38        4.67      4.45 o 
  12  12   2       26.00       18.06      4.94 o 
  13  12   2        5.92        4.23      5.34 o 
  -6  13   2        5.12       -0.64      6.76 o 
  -5  13   2        0.03        8.19      6.80 o 
  -4  13   2        8.16        5.55      8.54 o 
  -3  13   2       73.11       85.09      9.47 o 
  -2  13   2      154.85      176.98     11.06 o 
  -1  13   2      267.72      261.89     12.27 o 
   0  13   2       87.57       89.47      8.09 o 
   1  13   2        6.36        7.19      7.43 o 
   2  13   2       74.67       69.70      5.22 o 
   3  13   2        2.84        2.87      3.29 o 
   4  13   2        1.05        8.45      5.81 o 
   5  13   2       27.75       25.76      9.35 o 
   6  13   2      189.55      201.40      8.27 o 
   7  13   2        8.25        8.45      5.81 o 
   8  13   2        0.09       -0.89      3.11 o 
   9  13   2       31.47       30.61      4.45 o 
  10  13   2      161.80      157.73      7.50 o 
  11  13   2        1.81        0.89      4.20 o 
  12  13   2      110.42      110.25      7.52 o 
  -5  14   2       27.01       33.07      8.07 o 
  -4  14   2       14.34       19.96      7.72 o 
  -3  14   2       11.35       14.45      7.14 o 
  -2  14   2        6.17       10.02      6.22 o 
  -1  14   2        5.63        9.55      6.59 o 
   0  14   2       12.92       12.04      7.28 o 
   1  14   2       17.85       22.32      4.85 o 
   2  14   2       22.55       37.75      9.17 o 
   3  14   2       51.50       51.26      7.47 o 
   5  14   2        0.69       -2.25      5.64 o 
   6  14   2        0.68        2.66      9.49 o 
   7  14   2      135.83      139.20     14.08 o 
   8  14   2      114.07      115.97      7.72 o 
   9  14   2        1.58        1.76      5.12 o 
  10  14   2       30.35       31.28      7.19 o 
  11  14   2        0.58        4.43      5.34 o 
  -3  15   2       66.90       76.52     10.93 o 
  -2  15   2       29.65       17.43      7.16 o 
  -1  15   2        0.09        0.89     10.63 o 
   0  15   2       32.54       38.13      8.48 o 
   1  15   2        3.39       11.37      9.74 o 
   2  15   2       16.68       26.32      7.19 o 
   3  15   2        4.01       -3.09      7.99 o 
   4  15   2        7.58       -2.41      5.78 o 
   5  15   2       16.53       15.08      4.23 o 
   6  15   2        2.75        1.33      3.72 o 
   7  15   2       88.80      105.61     17.78 o 
   8  15   2        9.61        7.12     10.43 o 
   9  15   2       59.17       49.99      8.65 o 
  10  15   2      183.93      172.68     13.73 o 
  -1  16   2       56.27       56.06     11.84 o 
   0  16   2       41.43       51.26     13.24 o 
   1  16   2        4.29       -4.87      7.32 o 
   2  16   2       24.90       29.14     10.48 o 
   3  16   2       14.28       20.29      6.85 o 
   4  16   2      120.62      129.52     10.12 o 
   5  16   2       92.45       99.92      8.84 o 
   6  16   2       26.69       44.25     13.10 o 
   7  16   2        0.37       13.35     11.99 o 
   8  16   2        9.67       -2.89     14.91 o 
  -6 -15   3        1.85       10.48     13.82 o 
  -5 -15   3        5.60        8.03      8.03 o 
  -4 -15   3        1.23        9.59      6.23 o 
  -3 -15   3        6.30       13.10     13.35 o 
  -2 -15   3       95.75      118.53     10.56 o 
  -1 -15   3        0.58       10.07      6.84 o 
   0 -15   3        4.93        0.30      6.77 o 
   1 -15   3       35.47       30.07      7.40 o 
   2 -15   3       74.98       79.04      9.89 o 
  -8 -14   3       31.52       27.88      7.56 o 
  -7 -14   3        2.82        3.09      6.45 o 
  -6 -14   3        0.34       21.11     10.83 o 
  -5 -14   3       10.26        1.09      3.55 o 
  -4 -14   3        9.75       12.16      3.82 o 
  -3 -14   3       38.21       47.79      6.13 o 
  -2 -14   3        5.33       14.49     10.33 o 
  -1 -14   3        1.98        3.53      6.79 o 
   0 -14   3       12.27        7.94      7.06 o 
   1 -14   3        0.12        4.05      8.58 o 
   2 -14   3        8.21        3.21      8.58 o 
   3 -14   3       17.14       17.80      5.82 o 
   4 -14   3        6.53        8.90     10.67 o 
  -9 -13   3        3.61       -9.28      6.18 o 
  -8 -13   3        0.00       -0.67      7.14 o 
  -7 -13   3       29.44       42.29      7.19 o 
  -6 -13   3        4.31       11.19      5.45 o 
  -5 -13   3        5.86        5.78      7.09 o 
  -4 -13   3       45.19       39.13     10.80 o 
  -3 -13   3        1.50       -4.00      7.34 o 
  -2 -13   3       30.48       39.31      7.29 o 
  -1 -13   3      151.33      136.00      9.52 o 
   0 -13   3        0.01       -3.98      4.64 o 
   1 -13   3       52.90       35.05      5.21 o 
   2 -13   3        0.78        0.75      4.95 o 
   3 -13   3       87.68       78.33      6.77 o 
   4 -13   3       49.17       52.99      7.51 o 
   5 -13   3        0.00       -2.44      6.12 o 
   6 -13   3        2.09        5.13      5.86 o 
 -10 -12   3       16.32       20.42      6.21 o 
  -9 -12   3       33.47       34.53      5.78 o 
  -8 -12   3        0.45        4.00      3.76 o 
  -7 -12   3       95.08       82.25      5.67 o 
  -6 -12   3        2.20        2.89      4.67 o 
  -5 -12   3       62.07       58.75      3.71 o 
  -4 -12   3      102.83      117.80      7.27 o 
  -3 -12   3       57.60       49.36      5.54 o 
  -2 -12   3      210.16      215.97      7.04 o 
  -1 -12   3      145.23      137.63     10.41 o 
   0 -12   3        0.80        0.22      3.50 o 
   1 -12   3      283.05      286.11      9.44 o 
   2 -12   3       27.74       33.73      7.13 o 
   3 -12   3       67.08       79.57      7.46 o 
   4 -12   3        2.10       -4.72      4.57 o 
   5 -12   3       10.84       31.51      7.43 o 
   6 -12   3        5.83        7.07      5.08 o 
   7 -12   3       81.30       90.24      7.95 o 
   8 -12   3      120.60      125.24      9.13 o 
 -11 -11   3        0.44        1.58      4.89 o 
 -10 -11   3       13.48        9.34      4.92 o 
  -9 -11   3       87.58       82.51      5.96 o 
  -8 -11   3        0.01       -4.23      4.23 o 
  -7 -11   3       12.07        7.54      4.00 o 
  -6 -11   3       18.55       19.16      2.31 o 
  -5 -11   3       46.92       40.05      2.86 o 
  -4 -11   3       78.54       69.96      3.00 o 
  -3 -11   3      309.30      309.65     10.98 o 
  -2 -11   3        2.37        4.56      1.43 o 
  -1 -11   3      286.42      328.23     17.50 o 
   0 -11   3       79.81       70.50      4.31 o 
   1 -11   3       55.62       62.65      4.23 o 
   2 -11   3      401.65      433.36     27.93 o 
   3 -11   3      136.05      155.80     13.44 o 
   4 -11   3       40.69       56.58      5.83 o 
   5 -11   3       88.92       72.52      9.41 o 
   6 -11   3       11.06       24.01     11.69 o 
   7 -11   3       33.26       35.88      5.88 o 
   8 -11   3      148.81      159.29     10.26 o 
   9 -11   3       52.22       67.46     21.74 o 
 -12 -10   3        6.26       10.48      5.61 o 
 -11 -10   3        7.32       16.22      5.29 o 
 -10 -10   3       11.15       20.02      7.07 o 
  -9 -10   3        7.75       11.17      4.18 o 
  -8 -10   3       82.79       71.52      5.05 o 
  -7 -10   3        9.62        8.45      3.29 o 
  -6 -10   3       28.47       17.03      3.14 o 
  -5 -10   3      140.25      119.82      3.68 o 
  -4 -10   3       70.78       74.22      2.84 o 
  -3 -10   3        1.85        0.42      1.65 o 
  -2 -10   3       56.40       55.58      2.80 o 
  -1 -10   3      142.27      132.69      3.49 o 
   0 -10   3       49.75       47.45      3.05 o 
   1 -10   3       59.89       62.20      6.27 o 
   2 -10   3       32.24       22.51      2.99 o 
   3 -10   3      172.00      147.21      6.90 o 
   4 -10   3      144.61      156.92      6.28 o 
   5 -10   3        0.29       -1.10      7.98 o 
   6 -10   3        3.89        5.58      2.75 o 
   7 -10   3        0.16       -1.43      3.37 o 
   8 -10   3       52.53       63.68      6.16 o 
   9 -10   3       23.51       15.94      4.79 o 
  10 -10   3        4.07       -3.26      7.30 o 
 -12  -9   3       33.34       48.72      5.63 o 
 -11  -9   3        2.76       -2.00      4.23 o 
 -10  -9   3       45.36       47.47      5.14 o 
  -9  -9   3       36.75       33.84      4.69 o 
  -8  -9   3       59.10       66.81      5.85 o 
  -7  -9   3       73.95       71.52      5.54 o 
  -6  -9   3        7.11        6.99      1.04 o 
  -5  -9   3      374.33      350.40      6.82 o 
  -4  -9   3       81.69       84.02      2.60 o 
  -3  -9   3       31.18       26.67      2.21 o 
  -2  -9   3        0.09        5.26      5.19 o 
  -1  -9   3      252.06      228.19      3.94 o 
   0  -9   3      138.97      154.59      3.58 o 
   1  -9   3       39.17       33.51      2.64 o 
   2  -9   3      407.21      365.49      6.82 o 
   3  -9   3       96.23       94.29      4.45 o 
   4  -9   3      122.67      115.64      5.90 o 
   5  -9   3      311.86      339.31      8.13 o 
   6  -9   3      338.57      317.50     11.58 o 
   7  -9   3      183.33      156.48      5.10 o 
   8  -9   3        1.76        4.12      3.82 o 
   9  -9   3        2.64        0.42      3.38 o 
  10  -9   3        2.29        4.08      4.68 o 
  11  -9   3       81.45       87.80     15.65 o 
 -13  -8   3        0.07        9.34      6.21 o 
 -12  -8   3        0.40        0.89      4.87 o 
 -11  -8   3        3.89        0.00      2.22 o 
 -10  -8   3        0.08        2.89      3.80 o 
  -9  -8   3        1.94       -7.36      5.58 o 
  -8  -8   3       48.43       56.51      6.72 o 
  -7  -8   3        7.13       12.87      0.79 o 
  -6  -8   3      242.20      220.67      4.03 o 
  -5  -8   3      182.68      176.70      6.52 o 
  -4  -8   3      258.29      273.51      5.45 o 
  -3  -8   3        0.18       -1.61      1.33 o 
  -2  -8   3        4.37        5.01      1.68 o 
  -1  -8   3      375.08      350.97      5.45 o 
   0  -8   3      102.65       93.61      2.36 o 
   1  -8   3       57.04       40.87      3.07 o 
   2  -8   3      887.27      918.18     12.70 o 
   3  -8   3      224.49      241.78     10.31 o 
   4  -8   3       49.84       50.28      2.97 o 
   5  -8   3       24.40       25.64      2.49 o 
   6  -8   3      464.78      494.36     11.43 o 
   7  -8   3      113.69      114.54      5.20 o 
   8  -8   3      168.53      197.92      6.67 o 
   9  -8   3        6.23        5.97      3.37 o 
  10  -8   3       21.59        3.79      8.44 o 
  11  -8   3       10.85       14.69      4.99 o 
 -13  -7   3       31.90       39.80      7.52 o 
 -12  -7   3       56.74       62.02      6.34 o 
 -11  -7   3       66.21       72.28      7.10 o 
 -10  -7   3       50.55       51.90      5.36 o 
  -9  -7   3      242.06      232.81     10.92 o 
  -8  -7   3        4.29        1.99      0.62 o 
  -7  -7   3      174.30      147.00     10.37 o 
  -6  -7   3        7.80        9.51      1.01 o 
  -5  -7   3       13.93       17.74      3.58 o 
  -4  -7   3        2.19       -0.80      1.38 o 
  -3  -7   3      393.58      329.41      5.70 o 
  -2  -7   3       33.77       53.23      2.09 o 
  -1  -7   3        2.74        4.87      1.91 o 
   0  -7   3       38.68       42.39      1.83 o 
   1  -7   3      125.85      138.04      3.03 o 
   2  -7   3       61.66       58.13      2.64 o 
   3  -7   3      533.10      505.48      7.41 o 
   4  -7   3       48.52       41.13      3.95 o 
   5  -7   3       12.47       15.73      5.38 o 
   6  -7   3       21.46       30.85      3.24 o 
   7  -7   3        1.54        5.97      5.02 o 
   8  -7   3       32.44       26.83      2.99 o 
   9  -7   3      390.97      396.54     14.49 o 
  10  -7   3        4.72        5.79      2.77 o 
  11  -7   3      136.13      127.87      8.92 o 
  12  -7   3       19.00        7.00      8.79 o 
 -13  -6   3        5.07       14.93      7.61 o 
 -12  -6   3        8.71       12.50      4.85 o 
 -11  -6   3        0.04        1.51      2.44 o 
 -10  -6   3       35.54       30.06      2.16 o 
  -9  -6   3        1.27        0.22      1.66 o 
  -8  -6   3      235.59      217.57      3.81 o 
  -7  -6   3      286.24      247.64      3.82 o 
  -6  -6   3        0.08        2.69      0.86 o 
  -5  -6   3      192.44      192.87      3.70 o 
  -4  -6   3       64.73       46.76      2.79 o 
  -3  -6   3     2080.02     2223.55     28.09 o 
  -2  -6   3      691.98      583.32      9.00 o 
  -1  -6   3      138.08      119.68      4.06 o 
   0  -6   3      130.89      174.51      4.12 o 
   1  -6   3      428.96      341.08      5.30 o 
   2  -6   3      559.97      621.78      9.08 o 
   3  -6   3      388.72      436.27      6.29 o 
   4  -6   3      215.72      264.32     10.48 o 
   5  -6   3       82.44       72.80      3.30 o 
   6  -6   3      173.38      173.32      7.04 o 
   7  -6   3      392.34      395.68     16.72 o 
   8  -6   3       99.21       88.85      4.99 o 
   9  -6   3       22.04       30.65      2.68 o 
  10  -6   3        7.35       10.54      3.17 o 
  11  -6   3       79.66       80.10     10.59 o 
  12  -6   3       20.37       29.15      6.30 o 
  13  -6   3       30.72       20.47     17.80 o 
 -13  -5   3        4.55        8.20      4.12 o 
 -12  -5   3       37.78       34.06      3.50 o 
 -11  -5   3        0.41       -3.31      2.71 o 
 -10  -5   3       51.52       41.09      2.16 o 
  -9  -5   3       79.44       83.47      8.21 o 
  -8  -5   3      448.22      489.59      7.39 o 
  -7  -5   3        2.36        3.43      1.42 o 
  -6  -5   3      114.08      123.25      2.56 o 
  -5  -5   3        6.93        1.52      1.11 o 
  -4  -5   3      349.45      277.46      4.30 o 
  -3  -5   3      643.12      726.11     10.50 o 
  -2  -5   3        6.67       11.69      1.58 o 
  -1  -5   3      781.46      739.44     11.66 o 
   0  -5   3      312.78      305.23      5.11 o 
   1  -5   3     1319.69     1165.34     14.15 o 
   2  -5   3      549.77      474.54      6.77 o 
   3  -5   3      249.60      327.64      4.80 o 
   4  -5   3     1186.21     1306.64     29.78 o 
   5  -5   3       47.18       35.00      2.95 o 
   6  -5   3      150.20      180.88      5.23 o 
   7  -5   3       13.36       17.08      1.78 o 
   8  -5   3      188.26      163.65      7.91 o 
   9  -5   3       18.14       28.41      2.06 o 
  10  -5   3       38.93       38.81      2.02 o 
  11  -5   3       62.37       69.59     12.73 o 
  12  -5   3       40.22       41.73     10.12 o 
  13  -5   3       72.66       80.01      6.38 o 
 -13  -4   3        6.44        8.38      4.03 o 
 -12  -4   3       84.29       82.01      4.85 o 
 -11  -4   3       11.95       18.38      3.39 o 
 -10  -4   3      308.12      316.32      8.78 o 
  -9  -4   3        0.36        2.72      1.32 o 
  -8  -4   3      886.21      922.90     11.73 o 
  -7  -4   3     2359.37     2319.42     27.11 o 
  -6  -4   3        2.80        0.63      1.08 o 
  -5  -4   3        7.03        1.61      2.11 o 
  -4  -4   3     1059.76     1020.86     13.70 o 
  -3  -4   3        6.74        9.10      1.33 o 
  -2  -4   3       12.11       22.46      1.55 o 
  -1  -4   3     1516.14     1477.98     20.27 o 
   0  -4   3        9.85        1.60      1.65 o 
   1  -4   3     1385.40     1405.16     19.84 o 
   2  -4   3     1047.10     1230.43     21.51 o 
   3  -4   3      174.75      406.46      5.89 o 
   4  -4   3     2544.97     2682.33     27.46 o 
   5  -4   3      232.23      239.47      3.59 o 
   6  -4   3       45.15       40.67      1.52 o 
   7  -4   3      284.44      313.78      5.28 o 
   8  -4   3      157.67      183.63      4.26 o 
   9  -4   3      228.84      241.88      8.29 o 
  10  -4   3      378.62      324.20      5.42 o 
  11  -4   3        2.23       10.37      3.15 o 
  12  -4   3       78.45       80.81     18.15 o 
  13  -4   3       62.93       59.08      5.37 o 
  14  -4   3       61.72       69.90      6.64 o 
 -14  -3   3        3.71        7.23      5.45 o 
 -13  -3   3        0.64        3.65      6.44 o 
 -12  -3   3       38.71       49.39      3.84 o 
 -11  -3   3       41.17       41.23      8.67 o 
 -10  -3   3      231.22      240.46      4.66 o 
  -9  -3   3      287.10      319.71      5.12 o 
  -8  -3   3       21.86       21.69      3.29 o 
  -7  -3   3       24.54       52.35      1.75 o 
  -6  -3   3        2.22        1.55      1.88 o 
  -5  -3   3      199.21      195.51      4.37 o 
  -4  -3   3      502.70      542.78      7.51 o 
  -3  -3   3       11.31       30.60      1.50 o 
  -2  -3   3      887.70      923.15     13.46 o 
  -1  -3   3        0.85       11.05      2.88 o 
   0  -3   3     1201.01     1427.59     24.81 o 
   1  -3   3      612.89      650.47      8.56 o 
   2  -3   3     2279.63     1897.88     25.95 o 
   3  -3   3      908.05      993.28     12.42 o 
   4  -3   3      313.80      281.10      4.42 o 
   5  -3   3       80.19       87.74      1.98 o 
   6  -3   3        0.02       10.20      1.91 o 
   7  -3   3      525.11      598.24      8.58 o 
   8  -3   3       28.26       45.60      2.48 o 
   9  -3   3        1.26        2.19      1.16 o 
  10  -3   3       31.18       29.54      1.46 o 
  11  -3   3       39.78       26.12      1.60 o 
  12  -3   3      172.28      191.10      6.39 o 
  13  -3   3      221.23      228.42      7.93 o 
  14  -3   3        2.20        4.41      5.43 o 
 -14  -2   3        9.94       12.20      5.56 o 
 -13  -2   3        0.05        8.42      5.13 o 
 -12  -2   3      298.26      313.20     11.12 o 
 -11  -2   3        0.96        5.69      3.03 o 
 -10  -2   3      143.23      139.11      4.24 o 
  -9  -2   3      408.72      414.61      6.06 o 
  -8  -2   3        1.63        1.34      5.24 o 
  -7  -2   3      134.12      156.33      3.17 o 
  -6  -2   3      507.34      581.34      7.58 o 
  -5  -2   3      414.76      520.48      6.69 o 
  -4  -2   3      469.40      395.57      5.83 o 
  -3  -2   3     1069.69     1270.03     48.00 o 
  -2  -2   3      534.56      348.61      5.08 o 
  -1  -2   3     1674.44     1692.38     55.86 o 
   0  -2   3     6653.98     6144.27     78.52 o 
   1  -2   3     7992.25     7638.33     90.57 o 
   2  -2   3     2091.15     1683.82     18.98 o 
   3  -2   3        0.21       -1.58      1.06 o 
   4  -2   3     2508.05     2512.70     29.14 o 
   5  -2   3     4093.89     5173.98     59.01 o 
   6  -2   3       22.77       59.20      1.70 o 
   7  -2   3     1248.40     1392.36     16.48 o 
   8  -2   3       52.24       47.81      3.27 o 
   9  -2   3       92.62       88.17      1.95 o 
  10  -2   3      590.16      605.27     16.13 o 
  11  -2   3      165.85      171.63      4.85 o 
  12  -2   3       53.77       41.82      6.45 o 
  13  -2   3      198.83      193.86      6.45 o 
  14  -2   3        0.80       -0.53      3.82 o 
 -13  -1   3        9.54        8.21      4.68 o 
 -12  -1   3       51.90       41.15      4.65 o 
 -11  -1   3      158.45      176.58     10.89 o 
 -10  -1   3       53.93       45.25      2.70 o 
  -9  -1   3       66.03       62.50      2.35 o 
  -8  -1   3       11.87       11.86      1.43 o 
  -7  -1   3        2.34        9.23      1.77 o 
  -6  -1   3      239.44      189.32      3.48 o 
  -5  -1   3       69.39       60.65      1.88 o 
  -4  -1   3      197.86      227.18      4.72 o 
  -3  -1   3      143.21      158.66      3.19 o 
  -2  -1   3     6399.23     6297.55     75.49 o 
  -1  -1   3     2366.85     2034.42     43.07 o 
   0  -1   3     2581.12     2478.89     34.16 o 
   1  -1   3    10291.91    10337.89    121.34 o 
   2  -1   3     3879.23     3125.52     33.95 o 
   3  -1   3      789.59      701.77      7.52 o 
   4  -1   3      546.08      522.49      6.27 o 
   5  -1   3     7126.78     6946.86     70.31 o 
   6  -1   3      359.71      461.01      8.01 o 
   7  -1   3      174.91      171.20      3.28 o 
   8  -1   3      159.19      179.40      3.25 o 
   9  -1   3       13.87       19.80      2.56 o 
  10  -1   3       95.41       97.36      3.98 o 
  11  -1   3      281.75      296.01      6.74 o 
  12  -1   3       49.26       51.67      5.56 o 
  13  -1   3       34.29       19.43      3.00 o 
  14  -1   3        9.08        6.34      4.71 o 
  15  -1   3       49.93       52.45     14.96 o 
 -13   0   3      171.36      196.71     10.34 o 
 -12   0   3       80.97       66.43     12.28 o 
 -11   0   3       35.79       31.71      6.62 o 
 -10   0   3       11.87        9.75      2.40 o 
  -9   0   3      126.75      127.50      7.70 o 
  -8   0   3       22.44       18.75      3.03 o 
  -7   0   3       14.91       12.91      1.69 o 
  -6   0   3        3.94        1.55      1.41 o 
  -5   0   3      755.79      888.59     17.35 o 
  -4   0   3     2794.77     3026.91     53.34 o 
  -3   0   3      149.76       63.56      1.68 o 
  -2   0   3      152.28      125.83      3.34 o 
  -1   0   3     7128.28     7764.41    135.37 o 
   0   0   3     4848.35     4812.42     62.17 o 
   1   0   3    11820.26    11865.48    140.17 o 
   2   0   3     9672.51     9656.45    133.28 o 
   3   0   3     4207.98     3755.71     36.13 o 
   4   0   3     2971.87     2686.67     27.48 o 
   5   0   3      386.58      364.84      8.57 o 
   6   0   3      802.35      811.23      9.90 o 
   7   0   3      187.48      160.76      2.80 o 
   8   0   3      997.65      936.92     15.53 o 
   9   0   3      763.23      794.02     10.05 o 
  10   0   3      317.23      293.62      5.38 o 
  11   0   3      137.56      118.76      4.39 o 
  12   0   3        0.06       -1.22      2.57 o 
  13   0   3       86.41       95.29      4.69 o 
  14   0   3       71.90       69.48      7.61 o 
  15   0   3       15.77        8.84      5.01 o 
 -13   1   3        7.51        8.93     11.79 o 
 -12   1   3        6.08        7.71      4.23 o 
 -11   1   3        0.28        3.20      3.03 o 
 -10   1   3       26.92       31.38      2.80 o 
  -9   1   3      134.08      142.16      4.45 o 
  -8   1   3        8.96       10.94      2.51 o 
  -7   1   3      207.58      210.58      6.74 o 
  -6   1   3      211.41      182.88      7.27 o 
  -5   1   3        7.39        6.31      1.66 o 
  -4   1   3       11.02       16.11      3.37 o 
  -3   1   3      344.36      288.90      6.34 o 
  -2   1   3      108.37       66.46      2.30 o 
  -1   1   3    11257.09    10274.28    231.74 o 
   1   1   3       47.69       32.62      1.77 o 
   2   1   3     3561.52     3800.89     45.83 o 
   3   1   3      751.86      873.96     11.46 o 
   4   1   3      152.98      169.76      5.27 o 
   5   1   3       26.61       15.35      1.15 o 
   6   1   3       71.77      109.77      2.31 o 
   7   1   3       42.85       89.66      4.93 o 
   8   1   3      173.78      134.45      2.90 o 
   9   1   3      350.19      388.99      5.60 o 
  10   1   3       16.15       17.35      3.34 o 
  11   1   3        1.55       -0.76      2.18 o 
  12   1   3      105.71      100.23      3.14 o 
  13   1   3        8.25        7.57      5.12 o 
  14   1   3        7.57       11.48      4.37 o 
  15   1   3        0.52        2.10      4.61 o 
 -13   2   3       77.02       82.58      9.47 o 
 -12   2   3        8.25       14.37      4.85 o 
 -11   2   3       19.90       20.30      4.33 o 
 -10   2   3       16.50       11.50      2.37 o 
  -9   2   3      183.20      166.86      4.82 o 
  -8   2   3      124.13      103.64     14.93 o 
  -7   2   3      225.67      227.12      4.74 o 
  -6   2   3      121.82      139.66      3.53 o 
  -5   2   3        0.01        1.85      1.59 o 
  -4   2   3     2729.59     3089.68     38.96 o 
  -3   2   3     2182.53     2327.53     29.91 o 
  -2   2   3     1958.59     1979.66     25.70 o 
  -1   2   3      171.04      157.83      4.48 o 
   0   2   3       93.46      151.24      2.75 o 
   2   2   3        1.42        9.74      1.08 o 
   3   2   3      835.92     1023.88     11.00 o 
   4   2   3     3998.98     3696.15     35.85 o 
   5   2   3      269.44      380.90      4.94 o 
   6   2   3     6315.70     6454.04     62.42 o 
   7   2   3      306.35      382.68      8.46 o 
   8   2   3       15.92       22.70      1.86 o 
   9   2   3      141.23      144.05      2.90 o 
  10   2   3       21.66       18.38      2.14 o 
  11   2   3     1339.12     1388.64     17.57 o 
  12   2   3      140.62      134.33      3.66 o 
  13   2   3      126.93      117.85      5.27 o 
  14   2   3       84.14       85.02      5.71 o 
  15   2   3       47.97       45.35      9.50 o 
 -13   3   3        9.79        8.25      5.66 o 
 -12   3   3        6.96        7.15      4.39 o 
 -11   3   3        7.82        4.56      3.36 o 
 -10   3   3        3.88        1.42      2.34 o 
  -9   3   3       39.88       35.61      3.00 o 
  -8   3   3       85.09       78.27      5.32 o 
  -7   3   3      397.70      380.15      7.19 o 
  -6   3   3      451.22      460.18      8.11 o 
  -5   3   3      251.54      248.50      4.62 o 
  -4   3   3       22.53       29.23      2.26 o 
  -3   3   3       50.81       29.68      3.14 o 
  -2   3   3     2263.02     2766.22     33.91 o 
  -1   3   3     1141.49     1232.25     15.80 o 
   0   3   3      402.69      327.20      4.67 o 
   1   3   3      239.76      240.51      6.26 o 
   2   3   3      958.97     1121.34     18.98 o 
   3   3   3      446.06      279.38      9.72 o 
   4   3   3      508.84      638.10      6.64 o 
   5   3   3      298.13      375.34      6.94 o 
   6   3   3       37.94       37.81      1.18 o 
   7   3   3     1200.46     1267.72     15.39 o 
   8   3   3       40.67       62.29      1.47 o 
   9   3   3     1055.33     1067.96     12.88 o 
  10   3   3        0.04        3.34      1.13 o 
  11   3   3      559.38      551.77     15.80 o 
  12   3   3       41.47       39.28      2.64 o 
  13   3   3       56.46       53.58      4.85 o 
  14   3   3        2.30        4.61      8.20 o 
  15   3   3       18.78       24.49      4.87 o 
 -12   4   3       19.01       20.44      7.43 o 
 -11   4   3       22.83       28.61     10.53 o 
 -10   4   3        8.78       -3.29      3.90 o 
  -9   4   3        0.21        2.58      2.68 o 
  -8   4   3       25.07       28.81      3.19 o 
  -7   4   3       67.98       85.76      4.38 o 
  -6   4   3      382.41      382.21      6.79 o 
  -5   4   3        6.16        4.43      1.64 o 
  -4   4   3       65.06      114.64      2.66 o 
  -3   4   3      955.45      944.34     13.19 o 
  -2   4   3      180.59      136.92      3.85 o 
  -1   4   3     1187.70     1088.11     14.41 o 
   0   4   3      899.29      995.25     19.77 o 
   1   4   3      315.16      344.84      4.70 o 
   2   4   3      131.66      134.18      2.07 o 
   3   4   3       79.21       95.47      2.34 o 
   4   4   3      137.40      118.19      3.25 o 
   5   4   3      782.71      907.34      9.93 o 
   6   4   3      185.40      161.07      3.03 o 
   7   4   3      201.94      213.02      2.83 o 
   8   4   3      194.73      171.99      2.73 o 
   9   4   3        0.04        0.80      1.99 o 
  10   4   3      406.93      394.31      5.55 o 
  11   4   3      167.65      177.65      3.62 o 
  12   4   3       13.02        9.65      1.81 o 
  13   4   3       34.59       42.35      4.17 o 
  14   4   3      179.41      188.33      8.14 o 
  15   4   3        5.09        3.99      5.64 o 
 -12   5   3       31.15       34.07      5.42 o 
 -11   5   3        7.38        6.21      4.13 o 
 -10   5   3       43.83       40.73     10.10 o 
  -9   5   3       31.77       34.73      3.29 o 
  -8   5   3      164.45      168.56      8.51 o 
  -7   5   3        7.12       -1.87      6.00 o 
  -6   5   3      535.47      564.68     14.86 o 
  -5   5   3      305.34      302.21      6.24 o 
  -4   5   3        5.02        8.89      2.37 o 
  -3   5   3      126.05      107.37      2.67 o 
  -2   5   3      127.82      124.14      2.59 o 
  -1   5   3      780.77      909.56     11.44 o 
   0   5   3     1341.76     1418.27     30.34 o 
   1   5   3      213.62      122.65      2.10 o 
   2   5   3     1575.97     1378.78     14.88 o 
   3   5   3      621.65      720.36      9.62 o 
   4   5   3      661.42      818.61      9.60 o 
   5   5   3       12.76       18.98      1.05 o 
   6   5   3       29.77       33.84      1.03 o 
   7   5   3       61.47       73.11      1.41 o 
   8   5   3      147.30      193.25      2.89 o 
   9   5   3      105.25      127.66      3.55 o 
  10   5   3        0.40        6.87      1.43 o 
  11   5   3       74.90       71.77      2.31 o 
  12   5   3      243.07      255.78     14.14 o 
  13   5   3        0.27        3.36      2.88 o 
  14   5   3       39.35       31.43      3.89 o 
  15   5   3       50.70       50.19      4.47 o 
 -11   6   3       20.08       11.88      4.11 o 
 -10   6   3       13.22       11.52      6.00 o 
  -9   6   3       54.84       39.53      4.41 o 
  -8   6   3      177.23      166.36      4.33 o 
  -7   6   3        9.08        8.31      8.00 o 
  -6   6   3        7.89       15.91      3.66 o 
  -5   6   3     1371.27     1393.91     22.43 o 
  -4   6   3       86.56       81.67      3.33 o 
  -3   6   3       14.82       13.77      3.36 o 
  -2   6   3     1025.95     1040.36     13.61 o 
  -1   6   3       26.53       32.35      2.54 o 
   0   6   3     2242.16     2411.74     44.69 o 
   1   6   3      236.20      214.37      3.93 o 
   2   6   3     1001.39      921.80     14.04 o 
   3   6   3        4.34        5.78      1.09 o 
   4   6   3        4.29       19.66      1.17 o 
   5   6   3      225.91      203.16      2.95 o 
   6   6   3      757.13      824.36      9.26 o 
   7   6   3       11.35        7.10      1.72 o 
   8   6   3      398.28      366.19      6.22 o 
   9   6   3     1030.59     1016.57     11.61 o 
  10   6   3      252.32      262.93      5.09 o 
  11   6   3       71.64       58.00      1.58 o 
  12   6   3       16.97       14.51      1.91 o 
  13   6   3       20.14       22.88      2.58 o 
  14   6   3       11.61        3.43      2.66 o 
  15   6   3      297.14      323.56     14.48 o 
 -11   7   3        0.00        3.34      5.65 o 
 -10   7   3        1.06        0.49      4.18 o 
  -9   7   3        1.02        1.54      3.54 o 
  -8   7   3       19.67       27.35      4.76 o 
  -7   7   3      263.49      253.47      5.67 o 
  -6   7   3       75.86       73.36      4.99 o 
  -5   7   3      697.88      723.79     12.69 o 
  -4   7   3      193.37      188.94      5.07 o 
  -3   7   3      283.33      323.79      6.04 o 
  -2   7   3       44.68       54.75      1.95 o 
  -1   7   3     1332.88     1285.69     25.67 o 
   0   7   3      454.42      473.91      6.65 o 
   1   7   3     1410.51     1730.89     19.62 o 
   2   7   3       11.94       15.09      1.33 o 
   3   7   3      141.78      153.83      3.51 o 
   4   7   3     3747.25     3734.10     38.00 o 
   5   7   3      503.16      581.85     13.70 o 
   6   7   3     1427.17     1518.20     17.19 o 
   7   7   3      283.98      304.26      5.36 o 
   8   7   3      629.41      615.45     10.08 o 
   9   7   3        1.67        8.86      8.81 o 
  10   7   3       57.36       74.86      8.78 o 
  11   7   3       44.49       43.47      3.34 o 
  12   7   3      451.45      437.95     21.86 o 
  13   7   3        8.37       16.46      4.72 o 
  14   7   3       12.78       13.13      5.07 o 
  15   7   3       66.91       82.78      8.14 o 
 -10   8   3       18.61       36.53      7.19 o 
  -9   8   3        0.90       -2.04      5.24 o 
  -8   8   3      163.06      155.13      6.53 o 
  -7   8   3       41.77       46.03      3.07 o 
  -6   8   3      137.17      124.54      4.03 o 
  -5   8   3      243.17      222.98      5.69 o 
  -4   8   3      185.01      179.97      4.32 o 
  -3   8   3      122.67      116.46      3.06 o 
  -2   8   3        5.66        6.45      4.20 o 
  -1   8   3      252.52      266.04      4.97 o 
   0   8   3      184.64      156.78      2.77 o 
   1   8   3       13.51        9.73      1.25 o 
   2   8   3     1839.11     2058.32     39.29 o 
   3   8   3       41.83       43.74      2.67 o 
   4   8   3       41.00       36.40      1.40 o 
   5   8   3      236.25      218.16      3.74 o 
   6   8   3      222.86      222.17      5.77 o 
   7   8   3       12.10       13.53      2.17 o 
   8   8   3       53.68       48.00      4.43 o 
   9   8   3      766.70      812.09     14.06 o 
  10   8   3        0.15        1.12      3.11 o 
  11   8   3       60.85       59.70      8.78 o 
  12   8   3        1.97        5.34      3.31 o 
  13   8   3        0.41        1.58      5.34 o 
  14   8   3       11.35       17.06      5.05 o 
  15   8   3      149.27      136.75      9.41 o 
 -10   9   3        8.93       14.22     10.12 o 
  -9   9   3       62.82       75.81      5.53 o 
  -8   9   3       15.11       24.23      5.07 o 
  -7   9   3       40.79       39.57      4.20 o 
  -6   9   3      252.36      246.64      6.50 o 
  -5   9   3      244.57      252.34      5.95 o 
  -4   9   3     1049.62     1162.32     30.02 o 
  -3   9   3      411.63      412.05      6.95 o 
  -2   9   3      198.99      182.49      4.17 o 
  -1   9   3      500.30      480.39      6.53 o 
   0   9   3       34.78       48.13      2.17 o 
   1   9   3        0.53        8.95      3.87 o 
   2   9   3      243.62      253.80      6.20 o 
   3   9   3       98.24       73.24      1.96 o 
   4   9   3       76.57       93.72      2.24 o 
   5   9   3      147.79      127.50      7.01 o 
   6   9   3      322.37      329.53      4.78 o 
   7   9   3      360.64      339.90      6.81 o 
   8   9   3      751.18      768.81     13.19 o 
   9   9   3      301.63      273.31      6.36 o 
  10   9   3       50.69       38.94      3.03 o 
  11   9   3      139.31      134.30      5.54 o 
  12   9   3       40.23       29.97      3.76 o 
  13   9   3       32.06       17.82      5.29 o 
  14   9   3        0.36       -5.14      5.34 o 
  15   9   3      110.57      135.35     10.41 o 
  -9  10   3        1.56       -7.72      5.14 o 
  -8  10   3       29.02       21.99      4.82 o 
  -7  10   3       24.27       32.62      4.58 o 
  -6  10   3        4.27       -3.80      3.65 o 
  -5  10   3       26.19       21.65      3.19 o 
  -4  10   3       24.95       23.36      2.69 o 
  -3  10   3     2192.84     2290.89     31.88 o 
  -2  10   3      199.47      192.74      3.97 o 
  -1  10   3       65.15       75.04      6.63 o 
   0  10   3       64.10       50.84      2.40 o 
   1  10   3     1197.03     1191.28     20.11 o 
   2  10   3       43.59       41.72      1.92 o 
   3  10   3        2.62        1.25      1.56 o 
   4  10   3       13.70       10.91      1.23 o 
   5  10   3     1747.21     1702.24     22.76 o 
   6  10   3      331.37      349.27      5.52 o 
   7  10   3     1348.67     1339.37     42.21 o 
   8  10   3      305.41      323.27      7.05 o 
   9  10   3       63.73       70.14      4.19 o 
  10  10   3        0.00        0.41      2.95 o 
  11  10   3        0.31       -3.09      2.89 o 
  12  10   3        0.06        0.89      3.98 o 
  13  10   3       40.84       42.49      5.63 o 
  14  10   3       39.48       42.87      6.65 o 
  -8  11   3        0.98        9.89      9.69 o 
  -7  11   3        3.00        2.61      5.41 o 
  -6  11   3        0.67       -0.64      6.15 o 
  -5  11   3        5.63       11.19      6.37 o 
  -4  11   3      661.77      716.64     14.39 o 
  -3  11   3      236.46      239.10     13.31 o 
  -2  11   3        2.71        3.33      3.00 o 
  -1  11   3       67.46       70.15      3.24 o 
   0  11   3       40.43       61.73      2.91 o 
   1  11   3       25.54       28.99      5.18 o 
   2  11   3       35.33       36.49      2.41 o 
   3  11   3      203.56      177.28      4.01 o 
   4  11   3      124.02       98.81      3.12 o 
   5  11   3        0.70        9.81      1.48 o 
   6  11   3       41.41       44.16      2.97 o 
   7  11   3      398.10      429.02      9.47 o 
   8  11   3      210.72      218.21      8.05 o 
   9  11   3        6.40        2.22      4.45 o 
  10  11   3       11.15       18.71      3.60 o 
  11  11   3       12.77       14.24      4.05 o 
  12  11   3       34.44       27.88      4.25 o 
  13  11   3        9.04       16.71      5.36 o 
  14  11   3       24.49       16.95      5.41 o 
  -7  12   3       57.55       49.98      8.27 o 
  -6  12   3        1.27      -12.89      8.59 o 
  -5  12   3        3.96        5.87      4.56 o 
  -4  12   3       30.33       14.71      5.24 o 
  -3  12   3      406.84      459.49     31.20 o 
  -2  12   3     1057.91     1107.45     21.22 o 
  -1  12   3      256.14      235.02      6.16 o 
   0  12   3        7.75        4.57      2.57 o 
   1  12   3      125.50      108.42      4.36 o 
   2  12   3       93.49       80.48      3.51 o 
   3  12   3        8.92        5.07      4.55 o 
   4  12   3       97.32       88.72      3.07 o 
   5  12   3       66.49       68.90      7.00 o 
   6  12   3        4.92        7.82      4.89 o 
   7  12   3       27.44       17.54      1.82 o 
   8  12   3      251.32      241.56      7.41 o 
   9  12   3      659.81      704.87     15.84 o 
  10  12   3      106.57       88.01      5.32 o 
  11  12   3       92.94       81.16      6.18 o 
  12  12   3       58.40       40.93      4.96 o 
  13  12   3       14.13       15.62      5.78 o 
  -6  13   3       38.83       34.82     13.92 o 
  -5  13   3       90.13      130.66     10.59 o 
  -4  13   3        3.86        1.55      4.06 o 
  -3  13   3        0.11       -6.75      4.50 o 
  -2  13   3       37.03       40.56      7.41 o 
  -1  13   3       47.19       52.09      5.16 o 
   0  13   3       24.58       23.82      3.36 o 
   1  13   3      143.56      126.86     13.30 o 
   2  13   3        0.32        2.84      2.55 o 
   3  13   3       71.46       71.85      6.87 o 
   4  13   3       19.36       17.12      2.65 o 
   5  13   3      135.98      141.73     19.77 o 
   6  13   3        8.66        8.21      3.34 o 
   7  13   3       25.55       21.02      1.39 o 
   8  13   3        0.76       -2.00      4.23 o 
   9  13   3       94.63      107.76      5.87 o 
  10  13   3       47.86       36.84      5.25 o 
  11  13   3      278.01      297.80     11.32 o 
  12  13   3        6.14        2.22      4.00 o 
  -5  14   3       34.69       49.64     15.65 o 
  -4  14   3        0.24       -4.87      6.83 o 
  -3  14   3       54.09       68.15      8.02 o 
  -2  14   3      115.27      104.28      9.81 o 
  -1  14   3      138.43      134.30      7.48 o 
   0  14   3      270.13      312.18     10.61 o 
   1  14   3        0.00        6.23     19.45 o 
   2  14   3       60.83       90.25     19.41 o 
   3  14   3       61.71       64.87      7.45 o 
   4  14   3        0.78       -7.64      5.09 o 
   5  14   3        2.40        7.54      4.00 o 
   6  14   3      195.18      205.45     10.68 o 
   7  14   3        0.14        1.12      2.15 o 
   8  14   3        9.39        1.76      4.87 o 
   9  14   3      359.70      432.30     19.22 o 
  10  14   3       34.40       18.98      5.85 o 
  11  14   3        2.40        2.00      5.58 o 
  -3  15   3        7.42        3.47      9.22 o 
  -2  15   3      128.09      127.41     10.20 o 
  -1  15   3        3.18        3.49      8.63 o 
   0  15   3        5.40        2.22     10.01 o 
   1  15   3       16.24       12.70      7.12 o 
   2  15   3        0.41       -5.98      6.21 o 
   3  15   3        0.00       -2.00      7.79 o 
   4  15   3       26.40       14.93      5.54 o 
   5  15   3        0.06        3.09      5.78 o 
   6  15   3       92.56      100.12      7.01 o 
   7  15   3      147.18      136.75     18.13 o 
   8  15   3        6.43      -16.95     13.64 o 
   9  15   3       26.98       26.32      7.81 o 
  10  15   3        0.17        4.00      5.78 o 
  -1  16   3       71.29       39.42     10.86 o 
   0  16   3       96.68       73.04     12.50 o 
   1  16   3      194.19      202.47     17.40 o 
   2  16   3       16.77       12.93      9.54 o 
   3  16   3        6.51        9.34      6.94 o 
   4  16   3        9.12       20.42      6.07 o 
   5  16   3       18.64       11.86      5.92 o 
   6  16   3        8.96       -1.45      4.81 o 
   7  16   3        2.71        8.90     15.75 o 
   8  16   3       11.80       22.49     11.17 o 
   4  17   3        6.58        3.33      7.11 o 
  -4 -15   4       14.12       13.45      6.19 o 
  -3 -15   4       12.40        3.64     18.71 o 
  -2 -15   4        0.11       -2.01      9.66 o 
  -1 -15   4        1.40        1.48      6.76 o 
   0 -15   4        4.48       -1.73     10.00 o 
   1 -15   4        5.35       -7.30      6.49 o 
  -7 -14   4        0.69        0.67      9.14 o 
  -6 -14   4       11.54       11.17      9.17 o 
  -5 -14   4        8.09        1.14      4.41 o 
  -4 -14   4       15.35       18.10      6.91 o 
  -3 -14   4        0.04       -6.20      5.34 o 
  -2 -14   4       38.26       36.14      6.55 o 
  -1 -14   4        4.56        2.97      7.33 o 
   0 -14   4        0.70       -4.60      5.79 o 
   1 -14   4        6.43       20.51     13.04 o 
   2 -14   4        0.09        1.64      6.09 o 
   3 -14   4       16.20       30.52      7.71 o 
   4 -14   4       29.16        6.75      8.07 o 
  -8 -13   4       63.33       63.45      8.79 o 
  -7 -13   4        0.09        4.87      6.45 o 
  -6 -13   4       23.06       15.39      7.61 o 
  -5 -13   4        0.66       -2.89      7.56 o 
  -4 -13   4       96.53       89.32     14.53 o 
  -3 -13   4       47.19       40.15      4.98 o 
  -2 -13   4        0.21        7.29      5.33 o 
  -1 -13   4        8.70       19.27      6.16 o 
   0 -13   4      106.57      107.55     11.27 o 
   1 -13   4        9.01        9.92      5.57 o 
   2 -13   4       18.89       34.15     11.79 o 
   3 -13   4        0.11       -1.11      8.90 o 
   4 -13   4       43.51       23.85      7.03 o 
   5 -13   4        1.52       -2.95      5.80 o 
   6 -13   4        7.54       -0.01      5.90 o 
  -9 -12   4        0.15        0.44      4.69 o 
  -8 -12   4       13.38        6.90      5.09 o 
  -7 -12   4       14.43       13.35      4.69 o 
  -6 -12   4       13.72       14.52      2.87 o 
  -5 -12   4        4.58        4.08      7.10 o 
  -4 -12   4        0.15        7.04      4.08 o 
  -3 -12   4      195.97      220.83      8.61 o 
  -2 -12   4        0.04        2.33      5.00 o 
  -1 -12   4       80.72       77.55      6.53 o 
   0 -12   4      300.09      324.77     11.48 o 
   1 -12   4        4.19       14.58      4.95 o 
   2 -12   4       28.58       32.15      4.99 o 
   3 -12   4        2.21        3.24     10.99 o 
   4 -12   4        0.53       13.94     10.04 o 
   5 -12   4       29.48       33.89      7.53 o 
   6 -12   4        0.24        9.25      5.99 o 
   7 -12   4       15.77       23.78      6.57 o 
 -10 -11   4       21.35        9.81      5.14 o 
  -9 -11   4       13.15       24.52      5.32 o 
  -8 -11   4       35.46       29.32      5.16 o 
  -7 -11   4       94.17       91.41      7.41 o 
  -6 -11   4      241.05      272.92      8.75 o 
  -5 -11   4        5.22        4.47      2.00 o 
  -4 -11   4        0.38       -3.64      4.97 o 
  -3 -11   4       77.38       85.95      3.78 o 
  -2 -11   4      104.96       94.02      4.09 o 
  -1 -11   4      114.36      132.53      4.84 o 
   0 -11   4        4.17        2.31      3.48 o 
   1 -11   4      128.86      136.11      5.76 o 
   2 -11   4        0.39        0.39      3.81 o 
   3 -11   4      163.18      186.14     16.06 o 
   4 -11   4       69.24       68.27     14.96 o 
   5 -11   4      277.04      276.10     18.12 o 
   6 -11   4        5.98        4.33      5.66 o 
   7 -11   4       18.13       19.90      8.80 o 
   8 -11   4      331.04      368.59     15.67 o 
   9 -11   4        0.02        5.06     13.67 o 
 -11 -10   4       17.58       21.51      5.41 o 
 -10 -10   4       12.17       23.07      5.29 o 
  -9 -10   4        0.99       -2.00      4.89 o 
  -8 -10   4      121.84      133.28      8.28 o 
  -7 -10   4       51.53       45.12      2.77 o 
  -6 -10   4      197.60      188.69      5.00 o 
  -5 -10   4      365.26      413.98      9.99 o 
  -4 -10   4        7.01        4.32      2.05 o 
  -3 -10   4       28.95       25.72      3.46 o 
  -2 -10   4      829.97      812.49     21.59 o 
  -1 -10   4       17.73       14.32      2.64 o 
   0 -10   4      682.61      699.69     11.82 o 
   1 -10   4      637.50      678.04     19.72 o 
   2 -10   4       10.81       17.06      2.16 o 
   3 -10   4       90.67       76.18      4.32 o 
   4 -10   4       77.73       77.99     14.91 o 
   5 -10   4      102.18       87.55     10.16 o 
   6 -10   4      133.61      107.79      4.97 o 
   7 -10   4        5.02        6.58      3.17 o 
   8 -10   4       24.21       35.76      6.17 o 
   9 -10   4       10.97       16.99      5.98 o 
  10 -10   4       60.33       70.86      9.29 o 
 -12  -9   4        0.54        3.54      6.23 o 
 -11  -9   4       18.62       25.12      6.43 o 
 -10  -9   4        7.63       11.17      5.78 o 
  -9  -9   4        0.27        0.00      2.22 o 
  -8  -9   4        2.80       -1.58      5.56 o 
  -7  -9   4      442.15      421.23     19.78 o 
  -6  -9   4       73.16       63.11      2.84 o 
  -5  -9   4        0.02        0.59      3.88 o 
  -4  -9   4        0.61       -0.16      3.20 o 
  -3  -9   4        0.32       -0.29      1.77 o 
  -2  -9   4       10.69        3.53      3.56 o 
  -1  -9   4        0.95        2.40      2.11 o 
   0  -9   4      440.84      452.06     17.62 o 
   1  -9   4       55.37       51.52      2.52 o 
   2  -9   4      526.08      538.63     10.08 o 
   3  -9   4      119.54      113.92      3.64 o 
   4  -9   4       88.72       88.16      4.50 o 
   5  -9   4        0.19       -0.10      2.69 o 
   6  -9   4        0.85       -0.47      2.81 o 
   7  -9   4       40.45       40.13      3.70 o 
   8  -9   4       51.79       46.38      4.69 o 
   9  -9   4      234.41      229.95      8.79 o 
  10  -9   4        1.95        5.13      8.68 o 
  11  -9   4       15.59       34.89      8.63 o 
 -12  -8   4        0.29       -8.03      5.58 o 
 -11  -8   4      148.41      145.61      9.01 o 
 -10  -8   4       22.56       31.61      6.21 o 
  -9  -8   4       16.39       19.09      6.65 o 
  -8  -8   4       35.19       29.11      4.36 o 
  -7  -8   4       48.85       51.28      2.34 o 
  -6  -8   4        5.59        6.90      5.13 o 
  -5  -8   4       91.24       99.74      3.01 o 
  -4  -8   4       63.78       63.12      2.59 o 
  -3  -8   4        0.02        2.66      1.57 o 
  -2  -8   4      171.62      179.69      3.76 o 
  -1  -8   4      256.72      292.59      5.25 o 
   0  -8   4        0.72        1.89      1.54 o 
   1  -8   4      199.96      182.39      8.15 o 
   2  -8   4       88.62       63.84      2.73 o 
   3  -8   4      576.42      603.28     13.24 o 
   4  -8   4      224.34      218.48      5.32 o 
   5  -8   4      201.90      168.46      5.21 o 
   6  -8   4      133.29      127.40      4.36 o 
   7  -8   4      152.38      139.98      4.83 o 
   8  -8   4      282.83      290.68      8.81 o 
   9  -8   4       11.22       16.87      4.07 o 
  10  -8   4      109.24      120.65     17.47 o 
  11  -8   4       24.79       26.94      6.03 o 
 -12  -7   4       11.01       23.78      6.83 o 
 -11  -7   4       19.47       28.68      5.58 o 
 -10  -7   4       13.98       12.94      5.12 o 
  -9  -7   4      209.93      202.55     12.05 o 
  -8  -7   4        1.87        2.57      1.46 o 
  -7  -7   4      462.24      448.80     17.13 o 
  -6  -7   4       28.54       18.22      1.65 o 
  -5  -7   4       44.45       39.12      1.97 o 
  -4  -7   4        5.97        5.41      1.32 o 
  -3  -7   4      568.90      590.96     13.01 o 
  -2  -7   4       26.86       30.87      4.55 o 
  -1  -7   4      241.96      273.22      6.43 o 
   0  -7   4        0.90        4.44      2.88 o 
   1  -7   4      559.48      528.20     10.33 o 
   2  -7   4        0.52        3.29      1.66 o 
   3  -7   4      226.88      231.75      4.37 o 
   4  -7   4      154.48      134.43      3.11 o 
   5  -7   4      110.62       99.86      4.16 o 
   6  -7   4       21.27       26.14      3.07 o 
   7  -7   4       94.69      113.90      5.17 o 
   8  -7   4       43.16       30.17      8.05 o 
   9  -7   4       99.77      104.03      4.93 o 
  10  -7   4        6.70       12.05      3.53 o 
  11  -7   4      149.19      142.10      7.49 o 
  12  -7   4        7.84       11.78      5.20 o 
 -13  -6   4      117.99      107.14     11.43 o 
 -12  -6   4        0.40        1.31      4.87 o 
 -11  -6   4       12.50       13.11      2.57 o 
 -10  -6   4      134.04      132.19     10.19 o 
  -9  -6   4       95.09       95.08     11.90 o 
  -8  -6   4       48.91       51.05      8.19 o 
  -7  -6   4       33.45       23.78      1.47 o 
  -6  -6   4        5.98        9.51      1.77 o 
  -5  -6   4        7.17        6.96      1.88 o 
  -4  -6   4      126.46      148.28      3.20 o 
  -3  -6   4      151.49      180.32      3.81 o 
  -2  -6   4     1869.45     1958.84     29.48 o 
  -1  -6   4      680.01      627.84     18.19 o 
   0  -6   4      159.10      153.83      3.35 o 
   1  -6   4      157.46      152.51      7.83 o 
   2  -6   4       30.96       53.54      1.78 o 
   3  -6   4       29.15       39.43      2.02 o 
   4  -6   4      525.92      535.98      7.27 o 
   5  -6   4      210.92      203.52      4.69 o 
   6  -6   4       15.31       15.46      2.15 o 
   7  -6   4       16.91       10.31      2.63 o 
   8  -6   4        0.21       -2.22      2.17 o 
   9  -6   4      770.98      694.87     27.04 o 
  10  -6   4       25.25       18.10      3.10 o 
  11  -6   4        9.22       -0.76      3.91 o 
  12  -6   4      135.10      140.98      7.84 o 
  13  -6   4        7.26        2.51      7.43 o 
 -13  -5   4      116.68      104.09     11.26 o 
 -12  -5   4       35.52       39.90      3.71 o 
 -11  -5   4       54.13       58.13      4.36 o 
 -10  -5   4       34.43       28.59      4.27 o 
  -9  -5   4       11.17       14.08      3.66 o 
  -8  -5   4        8.24       15.27      5.61 o 
  -7  -5   4      206.06      198.22      3.53 o 
  -6  -5   4       51.23       49.90      1.77 o 
  -5  -5   4        2.09        0.33      1.22 o 
  -4  -5   4       25.24       26.79      1.53 o 
  -3  -5   4      761.44      775.85     11.44 o 
  -2  -5   4     1606.58     1629.29     43.35 o 
  -1  -5   4      813.60      843.16     12.54 o 
   0  -5   4     1077.39      900.86     14.63 o 
   1  -5   4      917.17      804.53     11.74 o 
   2  -5   4      113.90      147.39      3.12 o 
   3  -5   4      414.18      407.54      6.35 o 
   4  -5   4       16.68        9.25      2.35 o 
   5  -5   4       63.02       74.02      2.68 o 
   6  -5   4       72.62       86.23      2.51 o 
   7  -5   4      436.63      445.06      6.89 o 
   8  -5   4      674.78      731.20     12.82 o 
   9  -5   4      111.23       94.80      5.08 o 
  10  -5   4       21.30       16.68      2.18 o 
  11  -5   4      365.69      413.54     15.92 o 
  12  -5   4        9.99       14.85      4.77 o 
  13  -5   4       20.35       19.92      8.24 o 
 -13  -4   4        2.38        3.83      3.92 o 
 -12  -4   4       33.65       34.56      4.08 o 
 -11  -4   4       14.59       16.98      2.37 o 
 -10  -4   4      177.19      188.26      6.10 o 
  -9  -4   4       34.99       23.13      1.83 o 
  -8  -4   4      369.52      349.88     10.36 o 
  -7  -4   4       23.27       39.48      3.00 o 
  -6  -4   4      410.70      374.20      9.55 o 
  -5  -4   4       22.73       16.51      1.26 o 
  -4  -4   4        0.03        1.32      2.10 o 
  -3  -4   4     1069.70     1013.79     23.26 o 
  -2  -4   4     1836.77     2006.23     27.39 o 
  -1  -4   4     1394.82     1426.25     19.92 o 
   0  -4   4      180.85      146.70      3.32 o 
   1  -4   4      413.76      397.91     13.76 o 
   2  -4   4        8.43        9.52      5.25 o 
   3  -4   4      652.43      626.53     11.96 o 
   4  -4   4     1699.65     2041.93     24.29 o 
   5  -4   4       15.06        6.09      2.22 o 
   6  -4   4        3.45       12.02      1.49 o 
   7  -4   4       18.34       25.17      2.01 o 
   8  -4   4      139.61      146.74      5.43 o 
   9  -4   4        0.67        0.39      1.72 o 
  10  -4   4       86.19       77.88      2.72 o 
  11  -4   4       19.44       27.33      3.54 o 
  12  -4   4        0.07       -4.08      7.42 o 
  13  -4   4        1.42       -5.02      4.07 o 
  14  -4   4        6.55       10.21      5.44 o 
 -13  -3   4        1.79       -3.55      4.44 o 
 -12  -3   4        0.25        4.22      3.23 o 
 -11  -3   4       65.04       59.48      5.14 o 
 -10  -3   4        2.57        3.49      2.40 o 
  -9  -3   4      126.45      127.59      2.99 o 
  -8  -3   4      444.52      427.53      6.82 o 
  -7  -3   4      263.77      284.86     11.88 o 
  -6  -3   4      233.09      221.53      8.84 o 
  -5  -3   4        2.29        0.93      1.33 o 
  -4  -3   4     1359.12     1326.80     17.17 o 
  -3  -3   4        0.01        1.78      1.33 o 
  -2  -3   4      572.76      641.07      9.62 o 
  -1  -3   4       82.95       52.73      2.19 o 
   0  -3   4      596.51      554.91      8.19 o 
   1  -3   4     1174.88     1004.49     13.32 o 
   2  -3   4     1237.61     1146.92     15.25 o 
   3  -3   4      348.97      454.07      6.41 o 
   4  -3   4     3740.10     3752.77     59.28 o 
   5  -3   4       11.99        1.58      1.35 o 
   6  -3   4      189.54      165.29      2.76 o 
   7  -3   4      170.38      183.01      4.04 o 
   8  -3   4      246.03      216.92      3.88 o 
   9  -3   4        9.46        5.50      1.62 o 
  10  -3   4      208.43      236.80      4.07 o 
  11  -3   4        0.05        0.95      1.76 o 
  12  -3   4       35.35       32.89      4.84 o 
  13  -3   4       86.37       87.97      5.97 o 
  14  -3   4       18.73       13.13      5.69 o 
 -13  -2   4        4.34       13.42      4.77 o 
 -12  -2   4       66.97       80.16      6.54 o 
 -11  -2   4      140.42      131.61      7.72 o 
 -10  -2   4        0.87        2.54      2.24 o 
  -9  -2   4       49.56       51.96      2.38 o 
  -8  -2   4     1034.62     1041.34     14.57 o 
  -7  -2   4      168.51      152.47      6.99 o 
  -6  -2   4        0.05        0.65      1.56 o 
  -5  -2   4      365.93      405.84      6.15 o 
  -4  -2   4      368.09      351.62      7.85 o 
  -3  -2   4      804.42      709.37     10.07 o 
  -2  -2   4       10.24        6.79      1.51 o 
  -1  -2   4      527.63      451.78      8.24 o 
   0  -2   4      630.54      528.58      8.89 o 
   1  -2   4      103.23       29.95      1.86 o 
   2  -2   4     2359.38     2764.04     32.16 o 
   3  -2   4     1162.62     1049.92     12.63 o 
   4  -2   4     4461.52     4293.42     44.14 o 
   5  -2   4       21.19       21.12      1.62 o 
   6  -2   4       72.94       82.25      2.17 o 
   7  -2   4      115.09       99.97      1.99 o 
   8  -2   4      135.59      121.82      2.56 o 
   9  -2   4      400.46      442.36      7.84 o 
  10  -2   4      135.10      143.40     15.29 o 
  11  -2   4        9.62        6.62      2.05 o 
  12  -2   4       12.51       15.19      2.93 o 
  13  -2   4       27.88       33.47      3.71 o 
  14  -2   4        5.12       11.96      4.21 o 
  15  -2   4       77.71       83.22      6.99 o 
 -13  -1   4       40.89       46.65      6.54 o 
 -12  -1   4       35.02       38.45      5.77 o 
 -11  -1   4      201.23      221.07      9.99 o 
 -10  -1   4       74.66       76.82     11.95 o 
  -9  -1   4      138.98      119.52      3.74 o 
  -8  -1   4        0.39       -0.86      1.71 o 
  -7  -1   4       53.64       35.84      1.81 o 
  -6  -1   4       24.93       17.57      1.41 o 
  -5  -1   4      638.88      726.33      9.93 o 
  -4  -1   4      209.71      154.37      2.88 o 
  -3  -1   4      590.93      523.50      7.24 o 
  -2  -1   4      266.87      248.59      3.95 o 
  -1  -1   4     9031.49     8348.19    100.07 o 
   0  -1   4     3134.56     2837.72     37.08 o 
   1  -1   4        1.59        2.06      1.40 o 
   2  -1   4      333.90      376.84      4.91 o 
   3  -1   4     1520.01     1645.55     18.26 o 
   4  -1   4       66.49       48.21      1.96 o 
   5  -1   4      668.23      938.75     10.92 o 
   6  -1   4     1570.04     1592.17     20.23 o 
   7  -1   4       11.00        4.03      1.52 o 
   8  -1   4       38.97       45.07      1.92 o 
   9  -1   4       59.38       54.81      2.87 o 
  10  -1   4      501.94      501.96     12.69 o 
  11  -1   4       17.31       17.36      2.00 o 
  12  -1   4       13.52       13.62      2.85 o 
  13  -1   4        4.36        2.73      5.44 o 
  14  -1   4       24.46       24.86      4.43 o 
  15  -1   4       16.16       13.30      6.42 o 
 -13   0   4       64.02       68.18      6.86 o 
 -12   0   4       29.65       10.63      5.44 o 
 -11   0   4        2.54       -2.65      4.21 o 
 -10   0   4      487.11      501.17     13.39 o 
  -9   0   4       17.69       14.33      1.75 o 
  -8   0   4       31.31       24.01      5.01 o 
  -7   0   4       21.28       27.96      1.64 o 
  -6   0   4        0.73        2.37      3.88 o 
  -5   0   4       78.30       85.12      2.43 o 
  -4   0   4      248.00      174.24      3.33 o 
  -3   0   4      413.21      451.13      6.28 o 
  -2   0   4     3023.78     2722.91     30.82 o 
  -1   0   4     1454.85     1365.10     46.46 o 
   0   0   4    11245.45     9882.55    162.94 o 
   1   0   4     4886.50     4368.43    150.88 o 
   2   0   4     3493.84     3483.38     39.84 o 
   3   0   4     1088.10     1057.73     12.57 o 
   4   0   4     1276.46     1036.44     10.81 o 
   5   0   4        4.77       38.25      1.26 o 
   6   0   4      464.07      515.30     11.52 o 
   7   0   4       39.22       28.99      1.85 o 
   8   0   4       29.13       23.85      1.14 o 
   9   0   4      202.10      214.94      3.85 o 
  10   0   4      721.87      695.80     10.01 o 
  11   0   4      536.45      509.58     11.10 o 
  12   0   4       31.02       31.46      2.36 o 
  13   0   4        0.00       -1.52      4.00 o 
  14   0   4        1.49       -0.45      3.32 o 
  15   0   4        2.28        3.02      4.21 o 
 -13   1   4       19.49       17.48      6.20 o 
 -12   1   4       87.76      117.12     17.56 o 
 -11   1   4      402.27      408.89     11.49 o 
 -10   1   4        9.71        9.03      3.28 o 
  -9   1   4      182.30      187.11      5.57 o 
  -8   1   4      549.84      507.20     18.19 o 
  -7   1   4        9.40        9.99      1.34 o 
  -6   1   4      234.09      254.38      4.67 o 
  -5   1   4      105.23       97.45      2.69 o 
  -4   1   4      160.15      132.77      2.92 o 
  -3   1   4     1852.48     2196.65     53.85 o 
  -2   1   4      777.26      688.01     14.47 o 
  -1   1   4     4611.24     4320.68     52.19 o 
   0   1   4     6149.13     5825.06     65.19 o 
   1   1   4      472.85      461.41      6.76 o 
   2   1   4      127.73      144.70      2.53 o 
   3   1   4     1192.17     1075.90     12.39 o 
   4   1   4      294.89      276.88      9.19 o 
   5   1   4       51.46       72.42      1.59 o 
   6   1   4     3711.59     4144.27    121.23 o 
   7   1   4      551.99      705.75     15.85 o 
   8   1   4     1550.29     1620.77     16.91 o 
   9   1   4       13.03       18.45      1.78 o 
  10   1   4       61.04       49.52      2.22 o 
  11   1   4     1175.25     1246.04     30.01 o 
  12   1   4      688.24      694.22     11.08 o 
  13   1   4       81.22       71.02      3.37 o 
  14   1   4      122.42      150.90      7.32 o 
  15   1   4        6.15        6.72      3.67 o 
 -13   2   4       13.83       12.41     11.56 o 
 -12   2   4        7.33        5.61      4.99 o 
 -11   2   4       22.63       16.60      3.99 o 
 -10   2   4       70.58       72.59      8.24 o 
  -9   2   4      148.38      141.12      5.51 o 
  -8   2   4      271.45      228.70     12.89 o 
  -7   2   4      467.40      460.90      8.11 o 
  -6   2   4       11.00       11.45      1.01 o 
  -5   2   4      476.24      409.75      8.16 o 
  -4   2   4       11.77        7.99      1.88 o 
  -3   2   4      123.46      139.02      3.10 o 
  -2   2   4      602.13      827.74     11.21 o 
  -1   2   4     1678.49     1523.37     19.70 o 
   0   2   4     4363.91     4587.99     55.23 o 
   1   2   4      628.29      714.52      9.54 o 
   2   2   4     1343.45     1659.55     22.76 o 
   3   2   4     6348.09     5702.57     89.01 o 
   4   2   4      100.64      103.27      2.27 o 
   5   2   4      136.31      145.77      2.41 o 
   6   2   4      266.75      353.48      4.15 o 
   7   2   4        0.00       -1.87      1.43 o 
   8   2   4        8.03       18.56      1.33 o 
   9   2   4       99.50       73.88      2.31 o 
  10   2   4        2.37        8.01      1.57 o 
  11   2   4       21.53       23.36      2.04 o 
  12   2   4      536.17      565.48      9.27 o 
  13   2   4      394.32      396.46     13.93 o 
  14   2   4        2.64        0.75      4.21 o 
  15   2   4       12.54       19.61      8.31 o 
 -12   3   4        0.00        9.48      7.00 o 
 -11   3   4        2.26        9.29     12.34 o 
 -10   3   4       82.03       65.69      6.16 o 
  -9   3   4       13.25       13.85      2.70 o 
  -8   3   4       89.33       60.28      4.88 o 
  -7   3   4      535.48      530.30     10.73 o 
  -6   3   4      251.38      210.18      4.73 o 
  -5   3   4      119.63      105.99      2.44 o 
  -4   3   4      139.16      110.73      3.15 o 
  -3   3   4      926.70     1153.04     25.28 o 
  -2   3   4     4056.84     4218.18     94.82 o 
  -1   3   4     1620.50     2014.29     26.97 o 
   0   3   4      877.06     1012.66     14.09 o 
   1   3   4      137.13      125.54      2.32 o 
   2   3   4     5886.13     5167.39     57.61 o 
   3   3   4     1960.46     1770.30     20.10 o 
   4   3   4      133.74      102.10      2.02 o 
   5   3   4      172.43      203.17      5.96 o 
   6   3   4     5550.48     6247.75     60.71 o 
   7   3   4      222.02      184.77      2.72 o 
   8   3   4       21.86       42.24      1.39 o 
   9   3   4      322.00      383.67      4.96 o 
  10   3   4      134.38      127.31      2.97 o 
  11   3   4      751.49      788.80     10.61 o 
  12   3   4       86.52       77.45      2.76 o 
  13   3   4        1.36        6.32      2.76 o 
  14   3   4       25.58       25.84      4.48 o 
  15   3   4       44.64       50.62      6.21 o 
  16   3   4        0.70       -3.48      4.55 o 
 -12   4   4       89.86      102.33      9.97 o 
 -11   4   4       26.69       18.01      4.37 o 
 -10   4   4       41.91       55.00      5.21 o 
  -9   4   4      153.19      112.60      8.67 o 
  -8   4   4      424.77      387.80      9.11 o 
  -7   4   4        8.16        0.79      4.45 o 
  -6   4   4      247.97      195.91      4.69 o 
  -5   4   4        0.06        0.44      1.57 o 
  -4   4   4      464.55      477.25      6.87 o 
  -3   4   4     1211.37     1023.14     20.56 o 
  -2   4   4      777.60      671.99      9.47 o 
  -1   4   4     5474.10     5213.16     63.47 o 
   0   4   4      675.77      500.26      7.34 o 
   1   4   4     1267.89     1213.17     16.13 o 
   2   4   4     1117.03     1349.14     26.85 o 
   3   4   4       29.86       32.87      1.31 o 
   4   4   4     1653.98     1462.16     15.71 o 
   5   4   4     5025.38     5169.25     50.65 o 
   6   4   4      931.59     1035.79     11.52 o 
   7   4   4       37.73       50.67      1.43 o 
   8   4   4      582.57      598.37      6.71 o 
   9   4   4      354.01      354.83      8.70 o 
  10   4   4      190.70      155.82      2.86 o 
  11   4   4       22.30       22.97      1.38 o 
  12   4   4        0.20        1.68      2.21 o 
  13   4   4       15.78       20.33      3.38 o 
  14   4   4        3.45        3.24      4.87 o 
  15   4   4        6.17        1.25      3.56 o 
  16   4   4       73.89       73.51      5.71 o 
 -12   5   4        9.06       28.03      7.59 o 
 -11   5   4       92.34      103.60      7.61 o 
 -10   5   4        3.98        0.48      3.25 o 
  -9   5   4        3.69        2.46      3.72 o 
  -8   5   4      826.71      863.82     19.22 o 
  -7   5   4      242.67      256.93     11.05 o 
  -6   5   4       19.24       11.86      3.13 o 
  -5   5   4      456.99      453.32      8.04 o 
  -4   5   4       35.72       29.60      2.83 o 
  -3   5   4       61.40       60.21      2.09 o 
  -2   5   4     1250.16     1333.52     49.75 o 
  -1   5   4      193.86      188.99      3.55 o 
   0   5   4      923.42     1018.53     16.21 o 
   1   5   4      513.72      559.57     13.07 o 
   2   5   4      602.17      683.64      8.27 o 
   3   5   4      205.47      299.97      4.19 o 
   4   5   4      160.43      177.73      2.94 o 
   5   5   4      404.08      503.34      6.28 o 
   6   5   4      522.93      607.16      7.75 o 
   7   5   4      722.15      782.44     16.23 o 
   8   5   4       13.67       19.67      1.30 o 
   9   5   4      372.12      369.85      4.97 o 
  10   5   4      158.20      157.60      7.25 o 
  11   5   4      244.00      230.36      3.80 o 
  12   5   4        1.98        1.82      1.88 o 
  13   5   4       41.01       43.40      3.37 o 
  14   5   4       34.47       34.85      3.66 o 
  15   5   4      175.04      204.08     16.41 o 
  16   5   4       11.71       21.11      6.16 o 
 -11   6   4        2.49        1.87      9.81 o 
 -10   6   4       18.18       16.22      5.57 o 
  -9   6   4       85.29       77.14      4.34 o 
  -8   6   4        8.35       16.29      3.56 o 
  -7   6   4      177.22      158.77      6.50 o 
  -6   6   4       32.84       48.13      3.96 o 
  -5   6   4       63.53       68.22      6.34 o 
  -4   6   4       10.08        6.13      1.56 o 
  -3   6   4      150.41      175.25      3.79 o 
  -2   6   4       42.43       37.24      2.29 o 
  -1   6   4       49.49       57.59      2.13 o 
   0   6   4      507.95      639.67      8.25 o 
   1   6   4     2615.18     2675.66     30.55 o 
   2   6   4        8.37       34.15      2.35 o 
   3   6   4     1085.21     1192.74     15.46 o 
   4   6   4       23.92       28.57      1.51 o 
   5   6   4      110.54       88.04      3.50 o 
   6   6   4       32.01       43.43      2.54 o 
   7   6   4      175.24      194.22      2.78 o 
   8   6   4        0.67        1.45      0.79 o 
   9   6   4       98.94      109.86      2.35 o 
  10   6   4        0.80        0.77      0.86 o 
  11   6   4       22.42       17.94      1.15 o 
  12   6   4       14.63       16.33      1.49 o 
  13   6   4       15.79       24.58      3.04 o 
  14   6   4        4.15        5.49      2.78 o 
  15   6   4        0.01       -1.31      5.52 o 
 -11   7   4       51.41       28.39      5.24 o 
 -10   7   4       20.81       23.98      7.58 o 
  -9   7   4        9.89       -1.75     12.76 o 
  -8   7   4        2.23        1.71      7.49 o 
  -7   7   4       14.13        7.17      3.14 o 
  -6   7   4      148.77      124.37      6.07 o 
  -5   7   4       89.59       85.33      7.94 o 
  -4   7   4      288.15      242.53     11.37 o 
  -3   7   4      174.64      148.09      6.14 o 
  -2   7   4        5.98       19.14      1.81 o 
  -1   7   4       74.27       82.11      2.29 o 
   0   7   4      143.79      152.76      2.99 o 
   1   7   4     1105.98     1101.98     18.32 o 
   2   7   4     1460.25     1627.12     36.14 o 
   3   7   4      128.22      132.77      2.19 o 
   4   7   4       55.72      101.38      2.12 o 
   5   7   4        7.11       32.25      1.49 o 
   6   7   4       46.96       68.08      3.45 o 
   7   7   4      902.98      754.77      9.55 o 
   8   7   4      190.40      172.80      3.98 o 
   9   7   4      118.45      160.45      3.89 o 
  10   7   4      191.27      158.76      4.10 o 
  11   7   4       42.82       43.85      3.36 o 
  12   7   4      290.17      278.72     17.10 o 
  13   7   4        5.72        8.84      3.63 o 
  14   7   4       62.44       56.06      5.81 o 
  15   7   4      306.27      379.44     15.68 o 
 -10   8   4       11.88       22.26      7.05 o 
  -9   8   4      116.88      109.14      7.61 o 
  -8   8   4        3.86        6.02      4.92 o 
  -7   8   4       29.86       28.67      3.09 o 
  -6   8   4       63.22       70.51      8.99 o 
  -5   8   4      319.36      299.77      9.91 o 
  -4   8   4      123.80      105.89      6.30 o 
  -3   8   4       10.67       13.33      2.05 o 
  -2   8   4      104.54       90.57      2.82 o 
  -1   8   4      132.26      118.83      2.96 o 
   0   8   4      185.52      186.09      4.68 o 
   1   8   4       92.59       70.64      1.93 o 
   2   8   4      776.97      875.89     10.91 o 
   3   8   4       93.19       87.32      2.16 o 
   4   8   4        4.49        4.00      1.26 o 
   5   8   4       89.31       95.88      3.78 o 
   6   8   4      513.22      474.50      5.73 o 
   7   8   4       47.20       39.71      1.06 o 
   8   8   4      665.27      657.69     10.89 o 
   9   8   4       11.91        8.99      2.58 o 
  10   8   4        0.81        3.52      4.89 o 
  11   8   4      119.66      122.50      6.70 o 
  12   8   4      203.73      231.32      6.54 o 
  13   8   4       73.30       68.33      5.15 o 
  14   8   4        3.71       10.48      5.98 o 
  15   8   4       15.39       12.70      5.09 o 
  -9   9   4        3.57       11.20      4.61 o 
  -8   9   4       37.68       29.42     10.31 o 
  -7   9   4        0.64       20.39     15.17 o 
  -6   9   4       35.14       26.56     10.57 o 
  -5   9   4      271.12      259.98      7.09 o 
  -4   9   4       45.74       47.71      5.01 o 
  -3   9   4       19.82       31.43      3.79 o 
  -2   9   4        9.75       14.02      2.26 o 
  -1   9   4       86.93       73.25      3.00 o 
   0   9   4       68.64       90.20      2.52 o 
   1   9   4      415.61      454.39      6.70 o 
   2   9   4        4.09        0.21      1.78 o 
   3   9   4       15.29       11.06      1.35 o 
   4   9   4      324.10      337.94      4.84 o 
   5   9   4      349.55      315.84      4.88 o 
   6   9   4        2.25        5.59      1.23 o 
   7   9   4      587.89      616.59      7.48 o 
   8   9   4       58.17       61.83      4.63 o 
   9   9   4      138.02      159.61      5.25 o 
  10   9   4      118.90       90.40      3.77 o 
  11   9   4      262.55      259.99      6.88 o 
  12   9   4        0.07       -1.55      3.66 o 
  13   9   4       37.63       53.41      6.32 o 
  14   9   4       41.37       41.33      5.76 o 
  15   9   4        4.84        1.31      6.41 o 
  -9  10   4        0.00       -2.76     11.57 o 
  -8  10   4        4.22        7.79      4.23 o 
  -7  10   4        0.43        2.89     12.90 o 
  -6  10   4       38.28       33.21     11.30 o 
  -5  10   4       25.95       29.81      2.92 o 
  -4  10   4      193.04      175.95      5.41 o 
  -3  10   4      992.44     1025.26     16.77 o 
  -2  10   4       13.38       11.47      3.34 o 
  -1  10   4       81.62       72.73      2.05 o 
   0  10   4       93.00       73.21      2.22 o 
   1  10   4        0.76        2.77      1.57 o 
   2  10   4       86.46       92.70      2.62 o 
   3  10   4        0.15        0.33      1.58 o 
   4  10   4        2.88        1.66      1.40 o 
   5  10   4     1311.86     1329.61     16.53 o 
   6  10   4      167.20      151.46      3.61 o 
   7  10   4     2825.93     2991.50     34.37 o 
   8  10   4      465.30      490.82     10.14 o 
   9  10   4      233.05      283.14      6.49 o 
  10  10   4       28.96       18.28      3.25 o 
  11  10   4        0.03       -0.09      2.85 o 
  12  10   4        0.63       -1.09      3.30 o 
  13  10   4       54.29       65.83      6.54 o 
  14  10   4       13.64       17.57      5.49 o 
  -8  11   4       27.09       35.18      7.13 o 
  -7  11   4        3.43        2.74     12.36 o 
  -6  11   4       36.41       31.41      5.46 o 
  -5  11   4       56.26       54.68     15.05 o 
  -4  11   4      193.05      201.17     14.54 o 
  -3  11   4      148.82      146.68      6.65 o 
  -2  11   4      118.98      111.66      3.15 o 
  -1  11   4      101.51      113.92      5.78 o 
   0  11   4       56.25       56.67      2.83 o 
   1  11   4      354.65      356.76      7.59 o 
   2  11   4      198.32      185.99      4.29 o 
   3  11   4      158.88      176.29      5.53 o 
   4  11   4        6.44        4.79      1.87 o 
   5  11   4        3.89       -1.38      1.21 o 
   6  11   4      745.70      801.65     13.10 o 
   7  11   4       19.08       20.63      1.24 o 
   8  11   4     1087.69     1213.08     21.21 o 
   9  11   4        1.42        1.65      8.00 o 
  10  11   4        3.58       10.95      3.22 o 
  11  11   4        7.79        8.59      3.33 o 
  12  11   4        9.16        9.81      3.83 o 
  13  11   4       14.79       17.82      5.29 o 
  14  11   4        1.04       -0.89      4.87 o 
  -7  12   4        4.50        7.92      6.22 o 
  -6  12   4       10.28       10.76      5.53 o 
  -5  12   4        0.86       -4.93      6.33 o 
  -4  12   4       21.29       14.57      3.97 o 
  -3  12   4      219.86      180.09      7.18 o 
  -2  12   4      126.81      130.37      5.40 o 
  -1  12   4      108.11      109.18      8.50 o 
   0  12   4      414.11      366.28      7.39 o 
   1  12   4       66.45       67.05      3.45 o 
   2  12   4      274.30      237.95      5.51 o 
   3  12   4        1.21        0.89      1.73 o 
   4  12   4       20.72       26.45      5.80 o 
   5  12   4      555.78      563.52     10.48 o 
   6  12   4      190.64      165.18      4.62 o 
   7  12   4      169.40      178.63     10.27 o 
   8  12   4       91.41       85.23      4.28 o 
   9  12   4       32.64       42.44      7.31 o 
  10  12   4        3.20        3.98      3.05 o 
  11  12   4       26.28       34.70      4.40 o 
  12  12   4        6.62        7.12      4.85 o 
  13  12   4        4.60        5.34      4.69 o 
  -6  13   4       41.03       37.86     11.07 o 
  -5  13   4      126.72      146.82     11.62 o 
  -4  13   4       47.55       57.66      5.52 o 
  -3  13   4       36.83       41.12     10.83 o 
  -2  13   4       53.94       43.63      6.67 o 
  -1  13   4       52.73       68.07      6.81 o 
   0  13   4       27.62       21.25      7.89 o 
   1  13   4       11.46       12.04      3.92 o 
   2  13   4        2.70        1.32      3.40 o 
   3  13   4      185.60      165.40      5.76 o 
   4  13   4        4.87        7.96      2.70 o 
   5  13   4       98.47      103.63     12.29 o 
   6  13   4        6.55        5.29      2.32 o 
   7  13   4      358.68      380.48      9.51 o 
   8  13   4      113.57      115.04      5.63 o 
   9  13   4      118.76      107.45      6.18 o 
  10  13   4      113.98       93.99      5.49 o 
  11  13   4        0.64        3.31      4.23 o 
  12  13   4       37.77       28.99      5.14 o 
  13  13   4        4.39        7.36      5.09 o 
  -4  14   4        6.82        3.10     11.69 o 
  -3  14   4        4.97       -6.60      4.40 o 
  -2  14   4      142.85      139.23      7.87 o 
  -1  14   4      173.09      166.91     20.28 o 
   0  14   4      564.47      558.71     16.82 o 
   1  14   4      106.29      107.75     14.39 o 
   2  14   4       10.86       -7.76      6.24 o 
   3  14   4       56.54       69.77      7.23 o 
   4  14   4        2.13       17.82      5.54 o 
   5  14   4      101.65      104.38      7.92 o 
   6  14   4        0.68        1.11      2.91 o 
   7  14   4        0.03        4.43      2.89 o 
   8  14   4        1.37        9.34      4.65 o 
   9  14   4        3.70       -1.31      4.87 o 
  10  14   4       75.49       68.03      7.39 o 
  11  14   4      124.75      117.57     10.03 o 
  12  14   4       34.87       54.06      7.23 o 
  -3  15   4       20.59       10.81      7.99 o 
  -2  15   4        0.84       -3.08      5.37 o 
  -1  15   4       10.32       17.27      5.63 o 
   0  15   4       28.90       28.68      6.87 o 
   1  15   4       70.68       56.95      7.21 o 
   2  15   4       39.69       43.85      7.12 o 
   3  15   4        0.08       -3.76      5.78 o 
   4  15   4       27.86       27.88      5.98 o 
   5  15   4       30.20       21.38      5.38 o 
   6  15   4       33.48       40.00      4.72 o 
   7  15   4        2.39        3.60      3.15 o 
   8  15   4        4.35       12.70     13.82 o 
   9  15   4       72.59       59.69      8.30 o 
  10  15   4        8.86        4.87      5.54 o 
  -1  16   4        5.60       -0.67      9.14 o 
   0  16   4      196.58      183.42     16.97 o 
   1  16   4       38.90       31.28      7.85 o 
   2  16   4       57.87       62.49      7.54 o 
   3  16   4       21.20       23.36      6.21 o 
   4  16   4       77.02       70.01     10.99 o 
   5  16   4      125.77      142.02     13.86 o 
   6  16   4        4.79       -2.22      5.56 o 
   7  16   4        0.00        3.76     14.64 o 
   8  16   4       70.58       80.89     14.22 o 
   9  16   4       35.28       35.06      7.59 o 
   4  17   4       26.39       47.90     10.52 o 
   5  17   4       49.52       46.67      9.37 o 
  -5 -14   5        0.03       18.98      9.34 o 
  -4 -14   5       61.88       62.44      6.94 o 
  -3 -14   5       23.93       45.79     17.96 o 
  -2 -14   5        3.27       -0.52      6.84 o 
  -1 -14   5        1.23        6.49      9.67 o 
   0 -14   5        9.66        4.07      7.54 o 
   1 -14   5       19.36        7.20      7.31 o 
   2 -14   5        0.41       -0.23      7.84 o 
   3 -14   5       55.61       43.07      9.42 o 
  -7 -13   5       37.29       22.91      8.85 o 
  -6 -13   5        8.72       -0.89      6.87 o 
  -5 -13   5       16.36       13.13      4.01 o 
  -4 -13   5        3.48        1.88      4.84 o 
  -3 -13   5       68.52       75.49      5.83 o 
  -2 -13   5       33.31       30.26      7.46 o 
  -1 -13   5      111.61      140.69     10.58 o 
   0 -13   5        6.62       22.84      6.46 o 
   1 -13   5       49.20       84.18     10.05 o 
   2 -13   5       13.39       12.25      4.91 o 
   3 -13   5        4.10        3.62      6.27 o 
   4 -13   5        5.50       -0.50      5.29 o 
   5 -13   5       12.72        7.55      5.60 o 
  -9 -12   5       14.03       31.95     12.48 o 
  -8 -12   5        3.40       11.37      6.43 o 
  -7 -12   5        8.52       13.13      6.70 o 
  -6 -12   5       13.57       29.14     13.20 o 
  -5 -12   5        0.05       -6.86      4.57 o 
  -4 -12   5        0.40        1.12      6.90 o 
  -3 -12   5       71.32       57.95      5.34 o 
  -2 -12   5        7.84       11.96      5.26 o 
  -1 -12   5       39.98       52.95     12.75 o 
   0 -12   5      128.94      129.44     19.82 o 
   1 -12   5       42.69       48.86      6.62 o 
   2 -12   5       94.89      111.48      8.39 o 
   3 -12   5        3.30        5.23      4.68 o 
   4 -12   5        6.80        4.67      4.81 o 
   5 -12   5       37.20       27.83     16.03 o 
   6 -12   5       18.83       28.58     10.46 o 
   7 -12   5       92.93       58.97      7.58 o 
  -9 -11   5      111.26      123.47      7.63 o 
  -8 -11   5       26.95       27.56      5.96 o 
  -7 -11   5        6.30       -8.45      7.39 o 
  -6 -11   5       56.93       54.32      4.02 o 
  -5 -11   5        0.35        5.03      6.12 o 
  -4 -11   5       18.01       30.20      4.36 o 
  -3 -11   5       16.21       17.13      7.43 o 
  -2 -11   5      119.43      114.68      5.90 o 
  -1 -11   5       17.21       20.46      3.29 o 
   0 -11   5       10.07       16.02     10.23 o 
   1 -11   5      115.71       91.45      6.29 o 
   2 -11   5       56.44       62.04      4.68 o 
   3 -11   5       13.25        8.70      4.89 o 
   4 -11   5        0.68       -2.55      6.47 o 
   5 -11   5        5.32        7.51      5.37 o 
   6 -11   5        3.72       16.19      7.04 o 
   7 -11   5       45.27       46.70      6.51 o 
   8 -11   5        2.53        6.41      5.01 o 
 -10 -10   5        2.42        1.58      5.56 o 
  -9 -10   5       14.95        2.45      6.67 o 
  -8 -10   5        9.71       -2.00      6.90 o 
  -7 -10   5        0.12        1.23      2.08 o 
  -6 -10   5        0.31        2.16      2.62 o 
  -5 -10   5      165.03      158.10      5.55 o 
  -4 -10   5       27.69       31.64      3.44 o 
  -3 -10   5       80.48      109.20      4.25 o 
  -2 -10   5        0.34        1.81      3.13 o 
  -1 -10   5      658.89      616.74     12.27 o 
   0 -10   5        2.10        2.07      2.13 o 
   1 -10   5       82.27       78.92      3.72 o 
   2 -10   5       13.98       10.61      2.44 o 
   3 -10   5       30.72       33.73      4.50 o 
   4 -10   5      172.59      168.52      7.86 o 
   5 -10   5       32.04       34.69      5.55 o 
   6 -10   5       31.59       30.88      4.81 o 
   7 -10   5        4.25       21.18      5.87 o 
   8 -10   5        8.52        7.70      6.46 o 
   9 -10   5       62.40       66.44     11.30 o 
  10 -10   5       13.48       25.48     11.04 o 
 -11  -9   5       10.43       23.07      8.16 o 
 -10  -9   5       71.65       60.84      8.14 o 
  -9  -9   5       79.39       84.96      8.52 o 
  -8  -9   5        6.64        5.34      1.52 o 
  -7  -9   5        7.84        8.59      4.08 o 
  -6  -9   5      316.98      281.51      8.05 o 
  -5  -9   5       58.17       60.64      2.79 o 
  -4  -9   5      389.03      357.76     11.86 o 
  -3  -9   5      389.55      382.36     22.51 o 
  -2  -9   5       54.55       40.18      2.63 o 
  -1  -9   5       10.39       12.54      4.58 o 
   0  -9   5      186.11      204.59     11.64 o 
   1  -9   5      591.90      556.52     14.86 o 
   2  -9   5       40.30       41.46      2.88 o 
   3  -9   5       53.70       57.88     10.06 o 
   4  -9   5        6.31       13.55      3.26 o 
   5  -9   5       10.43       19.38      4.81 o 
   6  -9   5       54.79       50.74      3.30 o 
   7  -9   5      106.37      117.64      5.24 o 
   8  -9   5       32.49       36.99      4.33 o 
   9  -9   5       30.83       30.79      3.83 o 
  10  -9   5       47.21       37.53      8.01 o 
 -11  -8   5       72.45       91.12      8.54 o 
 -10  -8   5        0.20      -13.05      8.70 o 
  -9  -8   5       82.82       73.71     10.04 o 
  -8  -8   5       10.71       13.54      8.02 o 
  -7  -8   5      142.02      108.41      5.72 o 
  -6  -8   5       68.19       47.91      5.47 o 
  -5  -8   5       12.96       13.60      3.36 o 
  -4  -8   5      181.77      193.02      4.83 o 
  -3  -8   5       83.64       92.68      3.43 o 
  -2  -8   5       70.39       66.62      4.39 o 
  -1  -8   5       35.79       44.09      2.39 o 
   0  -8   5      789.99      808.29     21.33 o 
   1  -8   5        8.68        6.35      2.79 o 
   2  -8   5      141.77      163.79      3.97 o 
   3  -8   5       83.86       74.16      3.30 o 
   4  -8   5        1.93        1.01      2.34 o 
   5  -8   5       59.44       68.11      3.01 o 
   6  -8   5      128.20      105.04      3.96 o 
   7  -8   5       34.93       35.50      3.38 o 
   8  -8   5        0.01       -2.76      2.50 o 
   9  -8   5       66.24       62.93      5.17 o 
  10  -8   5       84.68      108.42     16.10 o 
  11  -8   5       15.41       14.66     10.42 o 
 -12  -7   5        2.39        4.00      5.78 o 
 -11  -7   5        0.15       -8.03      6.25 o 
 -10  -7   5        0.61        3.95      2.47 o 
  -9  -7   5      123.60      120.28      8.44 o 
  -8  -7   5      305.32      270.87      7.07 o 
  -7  -7   5       22.77       15.02      1.76 o 
  -6  -7   5       84.37       83.11      3.27 o 
  -5  -7   5       60.27       58.21      2.39 o 
  -4  -7   5       71.78       79.40      2.61 o 
  -3  -7   5      341.00      296.24      7.70 o 
  -2  -7   5        4.98        7.24      1.99 o 
  -1  -7   5        0.89       -1.00      1.90 o 
   0  -7   5     1182.95     1156.33     38.73 o 
   1  -7   5      291.13      302.27      5.46 o 
   2  -7   5      177.16      175.69      4.57 o 
   3  -7   5        0.28        0.73      1.94 o 
   4  -7   5      613.63      549.95     20.11 o 
   5  -7   5      198.94      175.82      5.35 o 
   6  -7   5       21.04       20.43      3.75 o 
   7  -7   5       90.53       94.56      6.13 o 
   8  -7   5      230.63      216.89      7.29 o 
   9  -7   5       89.24       81.33      5.04 o 
  10  -7   5        0.14        7.59      3.99 o 
  11  -7   5       18.01       26.05     13.46 o 
  12  -7   5        0.86        2.73      4.59 o 
 -12  -6   5       94.71      105.92      8.59 o 
 -11  -6   5        0.06        0.21      2.76 o 
 -10  -6   5       90.31       98.09      5.17 o 
  -9  -6   5       53.04       55.63      3.80 o 
  -8  -6   5       37.67       30.47      5.02 o 
  -7  -6   5        0.12        0.93      2.66 o 
  -6  -6   5        4.85        6.37      2.34 o 
  -5  -6   5        5.81        8.40      1.62 o 
  -4  -6   5      289.46      259.06      7.21 o 
  -3  -6   5      767.77      866.01     13.03 o 
  -2  -6   5     1080.71     1206.80     18.65 o 
  -1  -6   5       59.06       50.32      2.59 o 
   0  -6   5        0.03       -1.41      1.95 o 
   1  -6   5      191.62      172.52      4.09 o 
   2  -6   5      450.14      476.57      7.59 o 
   3  -6   5     1729.60     1696.24     27.72 o 
   4  -6   5        2.32        0.18      2.77 o 
   5  -6   5      267.20      224.69      7.42 o 
   6  -6   5       39.82       36.37      2.07 o 
   7  -6   5       81.58       83.53      3.92 o 
   8  -6   5       40.96       22.90      6.38 o 
   9  -6   5      164.09      139.23      5.63 o 
  10  -6   5       14.08       17.34      3.34 o 
  11  -6   5       78.83       80.78      7.02 o 
  12  -6   5        3.22        4.98      4.59 o 
  13  -6   5       12.37       -1.29      7.76 o 
 -12  -5   5       13.14       10.52      8.67 o 
 -11  -5   5       12.11       13.90      3.70 o 
 -10  -5   5       64.30       58.83      4.34 o 
  -9  -5   5       16.75       18.51      4.59 o 
  -8  -5   5        7.32        5.96      2.99 o 
  -7  -5   5      165.22      132.13      3.79 o 
  -6  -5   5       11.19        4.39      1.46 o 
  -5  -5   5      151.19      133.56      3.29 o 
  -4  -5   5        5.02        0.42      2.10 o 
  -3  -5   5      653.49      624.56     10.01 o 
  -2  -5   5      125.64      151.78      3.50 o 
  -1  -5   5      107.13      145.06      3.56 o 
   0  -5   5     2116.96     2062.59     29.20 o 
   1  -5   5     1241.81     1257.99     18.19 o 
   2  -5   5      333.75      291.63      5.46 o 
   3  -5   5      439.05      489.04     24.74 o 
   4  -5   5       12.52        7.83      1.81 o 
   5  -5   5       88.27       75.80      9.81 o 
   6  -5   5      144.13      106.09      2.78 o 
   7  -5   5        1.77        0.62      1.76 o 
   8  -5   5        7.01       -1.11      2.44 o 
   9  -5   5        4.31        5.92      2.35 o 
  10  -5   5      993.89     1002.13     24.87 o 
  11  -5   5       11.94        3.82      7.66 o 
  12  -5   5      114.11      121.72      7.02 o 
  13  -5   5        5.08        2.25      5.12 o 
 -12  -4   5       85.43       75.93      5.11 o 
 -11  -4   5       33.67       20.28      3.73 o 
 -10  -4   5       26.73       33.52      4.28 o 
  -9  -4   5       31.09       33.42      2.50 o 
  -8  -4   5       33.41       38.87      2.17 o 
  -7  -4   5       10.31       11.57      2.01 o 
  -6  -4   5       74.83       62.48      2.04 o 
  -5  -4   5       18.82       10.41      1.56 o 
  -4  -4   5      456.62      427.05      6.74 o 
  -3  -4   5      526.35      532.46     11.68 o 
  -2  -4   5        4.65       18.18      2.45 o 
  -1  -4   5       71.06       15.72      2.21 o 
   0  -4   5       30.39       27.93      2.44 o 
   1  -4   5        0.03        4.09      1.88 o 
   2  -4   5      361.17      366.40      6.43 o 
   3  -4   5       55.39       65.64      2.32 o 
   4  -4   5       86.47       72.81      2.30 o 
   5  -4   5        0.27        0.09      1.86 o 
   6  -4   5       66.94       89.31      2.82 o 
   7  -4   5      219.30      205.84      3.70 o 
   8  -4   5      225.84      202.75      8.75 o 
   9  -4   5      308.41      306.49      6.83 o 
  10  -4   5      267.43      315.57      8.52 o 
  11  -4   5      264.69      289.48      8.11 o 
  12  -4   5        1.83        0.79      3.69 o 
  13  -4   5      123.26      121.16      7.51 o 
  14  -4   5       42.82       26.68      4.91 o 
 -13  -3   5        2.08       -2.12      6.31 o 
 -12  -3   5        1.79        1.06      4.22 o 
 -11  -3   5       20.00       22.74      5.13 o 
 -10  -3   5       11.37       13.75      4.02 o 
  -9  -3   5        0.94        0.00      1.57 o 
  -8  -3   5      245.88      233.82      4.61 o 
  -7  -3   5      615.21      586.64      8.67 o 
  -6  -3   5       11.70       18.21      1.88 o 
  -5  -3   5        8.96       17.21      1.72 o 
  -4  -3   5        0.48        1.15      1.34 o 
  -3  -3   5      411.47      383.38      6.72 o 
  -2  -3   5     1568.90     1422.51     20.27 o 
  -1  -3   5       96.52       99.73      2.95 o 
   0  -3   5      990.66      901.97     13.88 o 
   1  -3   5       28.45       27.15      1.96 o 
   2  -3   5       25.72        8.34      3.00 o 
   3  -3   5       93.80      116.68      2.62 o 
   4  -3   5       15.37        4.89      3.10 o 
   5  -3   5      197.81      190.50      8.06 o 
   6  -3   5        0.89       10.07      1.77 o 
   7  -3   5      190.35      224.89      6.70 o 
   8  -3   5       49.95       66.12      4.17 o 
   9  -3   5      154.65      113.97      7.09 o 
  10  -3   5      413.33      389.77     10.03 o 
  11  -3   5       13.57        7.34      2.24 o 
  12  -3   5       63.06       48.60      3.80 o 
  13  -3   5        2.10       -3.07      5.54 o 
  14  -3   5        0.42        1.52      4.01 o 
 -13  -2   5      107.66      118.65     15.63 o 
 -12  -2   5       10.73       13.36      3.20 o 
 -11  -2   5      250.22      268.64     11.73 o 
 -10  -2   5        6.91        3.12     13.63 o 
  -9  -2   5      305.18      287.58      6.19 o 
  -8  -2   5       89.86       99.26      3.07 o 
  -7  -2   5        1.26        5.24      1.44 o 
  -6  -2   5       27.99       21.66      1.86 o 
  -5  -2   5      623.03      629.14     10.49 o 
  -4  -2   5      423.94      489.60      7.42 o 
  -3  -2   5        3.20       22.27      1.64 o 
  -2  -2   5      847.77      820.90     23.98 o 
  -1  -2   5     2345.89     2574.20     46.16 o 
   0  -2   5      525.84      638.90     19.98 o 
   1  -2   5     4282.86     4755.94     56.79 o 
   2  -2   5      870.54      995.72     19.32 o 
   3  -2   5     2527.41     2868.63     30.93 o 
   4  -2   5      260.53      431.89      5.36 o 
   5  -2   5      141.67      120.27      2.51 o 
   6  -2   5      545.77      540.78      7.10 o 
   7  -2   5       74.68       72.28      2.24 o 
   8  -2   5      131.27      105.20      4.74 o 
   9  -2   5      257.74      276.85      5.27 o 
  10  -2   5        1.18        4.43      2.68 o 
  11  -2   5        0.61        2.10      2.03 o 
  12  -2   5       25.57       36.11      2.59 o 
  13  -2   5        3.25       -0.99      3.56 o 
  14  -2   5       13.40       13.98      5.20 o 
  15  -2   5      127.92      124.60     12.24 o 
 -13  -1   5        0.55       -8.88      5.92 o 
 -12  -1   5       68.84       55.17      4.63 o 
 -11  -1   5      182.02      194.62      9.68 o 
 -10  -1   5        5.28        6.66      2.84 o 
  -9  -1   5      651.17      642.81     12.09 o 
  -8  -1   5      212.30      211.04      4.78 o 
  -7  -1   5        0.47       -2.27      1.51 o 
  -6  -1   5       17.05       17.51      2.11 o 
  -5  -1   5       13.99        4.81      1.50 o 
  -4  -1   5     1253.49     1236.60     15.94 o 
  -3  -1   5      640.61      487.99      7.42 o 
  -2  -1   5      108.99      122.54      2.77 o 
  -1  -1   5     2017.48     1856.33     23.42 o 
   0  -1   5       40.21       80.09      2.45 o 
   1  -1   5      929.68     1026.18     28.19 o 
   2  -1   5       27.13        8.22      1.42 o 
   3  -1   5     7159.40     7334.81     78.20 o 
   4  -1   5     1438.43     1287.71     13.86 o 
   5  -1   5      492.01      513.73      5.96 o 
   6  -1   5      569.63      511.00      6.63 o 
   7  -1   5     1223.27     1308.90     15.20 o 
   8  -1   5      590.02      664.61     13.47 o 
   9  -1   5      224.19      184.56      3.59 o 
  10  -1   5       79.16      103.64     10.34 o 
  11  -1   5      867.19      823.12     12.66 o 
  12  -1   5       15.36       18.38      2.51 o 
  13  -1   5       13.61       24.74     11.70 o 
  14  -1   5       62.14       63.99      5.20 o 
  15  -1   5        9.48        6.56      5.13 o 
 -12   0   5       15.67       25.81      4.01 o 
 -11   0   5        0.60        3.38      4.31 o 
 -10   0   5       39.44       43.88      4.97 o 
  -9   0   5       15.90       14.30      4.19 o 
  -8   0   5       23.04       31.36      3.75 o 
  -7   0   5       15.04       13.72      1.36 o 
  -6   0   5        4.98        5.03      1.79 o 
  -5   0   5     1235.53     1241.31     28.38 o 
  -4   0   5      304.32      244.10      4.29 o 
  -3   0   5      468.31      433.68      6.36 o 
  -2   0   5      455.41      479.09      6.47 o 
  -1   0   5       11.19        8.91      2.10 o 
   0   0   5     1966.44     2054.66     25.61 o 
   1   0   5       39.23       71.92      2.40 o 
   2   0   5      928.56     1121.10     14.99 o 
   3   0   5      536.59      542.30      6.82 o 
   4   0   5     3447.08     3200.90     33.62 o 
   5   0   5      412.46      359.95      4.40 o 
   6   0   5     1371.65     1257.98     14.91 o 
   7   0   5      479.50      503.57     12.07 o 
   8   0   5       18.81       11.89      3.70 o 
   9   0   5      144.21      149.58      2.88 o 
  10   0   5        7.10       10.43      1.89 o 
  11   0   5       24.45       17.69      2.20 o 
  12   0   5       20.56       20.85      3.69 o 
  13   0   5        9.10        7.41      3.00 o 
  14   0   5      336.04      338.91     10.23 o 
  15   0   5       16.57       18.39      8.75 o 
 -12   1   5      151.41      187.07     13.46 o 
 -11   1   5        7.72       19.49     10.02 o 
 -10   1   5      163.87      137.12     10.20 o 
  -9   1   5       84.03       82.20      3.96 o 
  -8   1   5       51.38       43.90      3.68 o 
  -7   1   5        8.69        7.31      2.11 o 
  -6   1   5        0.59        0.55      2.22 o 
  -5   1   5        0.00       -2.57      1.71 o 
  -4   1   5      266.54      328.71      5.68 o 
  -3   1   5      385.35      343.46      5.27 o 
  -2   1   5     3682.80     3836.42     74.83 o 
  -1   1   5      329.42      422.46      6.74 o 
   0   1   5       30.94       32.46      1.70 o 
   1   1   5     1310.45     1226.18     16.17 o 
   2   1   5      368.34      454.91      6.70 o 
   3   1   5      358.14      372.41      4.84 o 
   4   1   5     1361.36     1344.52     24.62 o 
   5   1   5      858.55      995.15     11.31 o 
   6   1   5     1142.98     1248.25     13.77 o 
   7   1   5      157.88      191.34      3.46 o 
   8   1   5       87.51      143.27      2.78 o 
   9   1   5       57.72       45.24      1.74 o 
  10   1   5      309.26      290.21      7.11 o 
  11   1   5       79.69       75.38      3.02 o 
  12   1   5       21.80       23.02      2.69 o 
  13   1   5        6.07        6.40      3.10 o 
  14   1   5        2.23        4.15      3.40 o 
  15   1   5       29.42       39.62      5.84 o 
 -12   2   5       13.92        7.20     16.02 o 
 -11   2   5       58.99       47.27      8.82 o 
 -10   2   5       26.68       21.03      3.89 o 
  -9   2   5        1.85        0.45      2.77 o 
  -8   2   5       59.01       54.96      3.81 o 
  -7   2   5       35.46       18.62      1.61 o 
  -6   2   5       64.54       58.14      4.10 o 
  -5   2   5      291.23      315.47     11.67 o 
  -4   2   5        0.77        2.52      3.44 o 
  -3   2   5        0.65       12.30      2.02 o 
  -2   2   5      384.48      334.40      5.72 o 
  -1   2   5        3.33        1.87      2.56 o 
   0   2   5      920.19      801.58     10.94 o 
   1   2   5     2182.97     2146.31     31.78 o 
   2   2   5      229.03      181.30      3.18 o 
   3   2   5      337.53      202.26      3.15 o 
   4   2   5       34.27       22.67      2.90 o 
   5   2   5      782.54      813.71      9.63 o 
   6   2   5     2002.77     2189.15     23.44 o 
   7   2   5      658.99      598.34      6.95 o 
   8   2   5     1135.44     1002.97     11.68 o 
   9   2   5       25.68       17.82      1.39 o 
  10   2   5      322.34      345.94      5.10 o 
  11   2   5      252.34      282.34      6.26 o 
  12   2   5      573.72      568.34      9.52 o 
  13   2   5       35.86       29.46      2.90 o 
  14   2   5      140.89      140.80      6.33 o 
  15   2   5       26.16       35.18      4.68 o 
  16   2   5       53.76       51.97      5.49 o 
 -12   3   5      292.69      319.35     16.24 o 
 -11   3   5        6.31        6.57      4.79 o 
 -10   3   5       16.40       22.90      5.24 o 
  -9   3   5       28.76       26.20      3.56 o 
  -8   3   5       39.25       33.37      3.21 o 
  -7   3   5      161.33      145.05      8.31 o 
  -6   3   5     1049.80      979.39     14.84 o 
  -5   3   5       69.00       75.63      5.19 o 
  -4   3   5       75.23       55.01      3.89 o 
  -3   3   5      354.88      360.61      5.97 o 
  -2   3   5     1031.68      879.64     19.03 o 
  -1   3   5     3922.58     4150.19     50.62 o 
   0   3   5      190.00      215.26      3.67 o 
   1   3   5      184.19      168.57      3.29 o 
   2   3   5      433.36      347.34      5.07 o 
   3   3   5        7.98        0.51      1.48 o 
   4   3   5        6.00       32.30      1.36 o 
   5   3   5      282.16      289.71      9.93 o 
   6   3   5      140.42      120.36      2.19 o 
   7   3   5       28.37       37.67      1.49 o 
   8   3   5      300.38      363.45      4.51 o 
   9   3   5       14.33       12.84      1.24 o 
  10   3   5       21.13       21.51      1.85 o 
  11   3   5        0.06        0.46      2.10 o 
  12   3   5        9.33       10.33      2.57 o 
  13   3   5       42.62       42.40      9.42 o 
  14   3   5       15.36        9.40      3.25 o 
  15   3   5       10.49        7.86      9.59 o 
  16   3   5       63.00       66.09      5.82 o 
 -12   4   5       35.89       35.92      8.31 o 
 -11   4   5       13.16        7.53      3.77 o 
 -10   4   5        0.43        0.15      3.36 o 
  -9   4   5      272.52      253.79     14.60 o 
  -8   4   5       56.65       48.98      3.70 o 
  -7   4   5       53.50       36.57      4.47 o 
  -6   4   5       11.51       11.33      2.44 o 
  -5   4   5      358.50      385.77      6.18 o 
  -4   4   5       42.36       33.23      5.63 o 
  -3   4   5      301.81      269.30      4.46 o 
  -2   4   5     1895.79     2070.95     25.80 o 
  -1   4   5      968.52      972.80     12.71 o 
   0   4   5     1326.38     1365.87     17.43 o 
   1   4   5       31.38       60.31      1.88 o 
   2   4   5      370.28      233.38      3.62 o 
   3   4   5     1896.34     1783.70     25.83 o 
   4   4   5       34.48       37.40      1.47 o 
   5   4   5     1912.62     1889.74     22.04 o 
   6   4   5      579.47      574.13      7.88 o 
   7   4   5      503.87      541.13     10.06 o 
   8   4   5      632.81      692.57      8.28 o 
   9   4   5        1.39        0.53      1.56 o 
  10   4   5       20.09       25.32      1.25 o 
  11   4   5        1.37        2.90      3.33 o 
  12   4   5      132.84      146.40      3.62 o 
  13   4   5       14.65       18.94      3.00 o 
  14   4   5        4.01       11.12      6.87 o 
  15   4   5       70.09       67.77      5.05 o 
  16   4   5        1.82       -3.67      4.76 o 
 -11   5   5        6.10        8.28      4.47 o 
 -10   5   5       54.90       46.63      4.66 o 
  -9   5   5      110.71      131.38      8.02 o 
  -8   5   5      107.45      123.11      5.73 o 
  -7   5   5      131.04      141.12      9.67 o 
  -6   5   5       38.75       44.43      7.36 o 
  -5   5   5       86.48       73.35      2.83 o 
  -4   5   5      268.19      200.48      4.15 o 
  -3   5   5      265.03      226.35      5.37 o 
  -2   5   5      203.67      165.38      5.58 o 
  -1   5   5     4803.00     5354.59     64.94 o 
   0   5   5      557.82      711.73      9.74 o 
   1   5   5      922.45      879.91     10.62 o 
   2   5   5     2688.40     3182.33     39.52 o 
   3   5   5      783.68      666.86     15.03 o 
   4   5   5      806.31      802.76      9.84 o 
   5   5   5      786.96      832.34     10.30 o 
   6   5   5       34.65       37.49      1.42 o 
   7   5   5     1990.51     2106.34     23.23 o 
   8   5   5      453.83      440.42      6.14 o 
   9   5   5       82.24      116.62      2.27 o 
  10   5   5        5.20        3.26      1.17 o 
  11   5   5      129.82      149.89      2.80 o 
  12   5   5       69.45       64.38      2.63 o 
  13   5   5        0.11       -3.08      2.65 o 
  14   5   5       24.04       22.36      6.45 o 
  15   5   5       11.84       18.09      4.16 o 
  16   5   5       23.45       19.10      4.09 o 
 -11   6   5        0.34        4.61      9.01 o 
 -10   6   5        0.04       -0.92      3.34 o 
  -9   6   5       47.32       49.48     10.01 o 
  -8   6   5      165.29      167.43      7.88 o 
  -7   6   5       29.25       46.82      5.18 o 
  -6   6   5      293.69      224.04      6.94 o 
  -5   6   5       23.00       28.09      1.89 o 
  -4   6   5      614.84      595.93     13.08 o 
  -3   6   5       10.28        4.41      1.88 o 
  -2   6   5     1434.98     1444.21     19.84 o 
  -1   6   5      881.25      979.75     13.43 o 
   0   6   5     2116.29     2146.99     27.16 o 
   1   6   5     1199.13     1165.38     14.88 o 
   2   6   5      479.93      651.46      8.87 o 
   3   6   5        9.92        2.99      1.18 o 
   4   6   5      136.95      106.32      4.89 o 
   5   6   5      481.10      573.90     14.29 o 
   6   6   5      249.94      239.69      3.59 o 
   7   6   5      154.24      180.11      2.79 o 
   8   6   5      249.90      262.17      4.06 o 
   9   6   5       84.27       71.25      4.73 o 
  10   6   5      545.24      510.92      6.80 o 
  11   6   5      246.48      234.27      3.83 o 
  12   6   5      489.13      490.55      7.77 o 
  13   6   5       41.52       54.21      6.55 o 
  14   6   5       57.49       58.10      4.20 o 
  15   6   5       29.23       34.73      3.42 o 
  16   6   5       10.27       -0.44      4.92 o 
 -10   7   5       29.50       16.70      4.66 o 
  -9   7   5      285.42      334.05     11.98 o 
  -8   7   5       85.51       93.41     10.18 o 
  -7   7   5       36.29       33.51      7.69 o 
  -6   7   5       24.34       20.87      4.17 o 
  -5   7   5      596.44      617.60     16.46 o 
  -4   7   5       33.78       26.65      3.11 o 
  -3   7   5      249.75      224.41      4.71 o 
  -2   7   5     1670.06     1743.70     23.92 o 
  -1   7   5       67.78       58.48      2.19 o 
   0   7   5       66.32       65.77      2.37 o 
   1   7   5      114.20      122.83      2.97 o 
   2   7   5       54.87       56.47      2.04 o 
   3   7   5      833.92      842.60     10.59 o 
   4   7   5       34.14       31.60      3.79 o 
   5   7   5       58.34       50.94      3.28 o 
   6   7   5        6.61        4.65      1.19 o 
   7   7   5       11.65        8.12      1.06 o 
   8   7   5       72.35       67.04      1.64 o 
   9   7   5       51.17       50.20      1.90 o 
  10   7   5       46.08       57.36      1.58 o 
  11   7   5       50.26       60.11      1.72 o 
  12   7   5      347.07      383.28      9.05 o 
  13   7   5       80.80       65.35      3.12 o 
  14   7   5        2.34       -0.69      3.89 o 
  15   7   5        1.64        2.84      7.23 o 
 -10   8   5       20.96        8.83      5.13 o 
  -9   8   5        1.65       -4.67     12.32 o 
  -8   8   5        4.99        1.38      5.56 o 
  -7   8   5       24.45       20.25      8.35 o 
  -6   8   5       55.04       51.26      6.07 o 
  -5   8   5      394.62      423.45     13.05 o 
  -4   8   5      195.24      197.40     11.10 o 
  -3   8   5      728.21      727.55     12.50 o 
  -2   8   5      185.29      173.50      4.34 o 
  -1   8   5      724.33      747.59     11.95 o 
   0   8   5        0.24        1.64      1.28 o 
   1   8   5        4.90       11.52      1.56 o 
   2   8   5       15.40       18.22      1.38 o 
   3   8   5      733.81      713.65     12.34 o 
   4   8   5        6.19        4.43      0.93 o 
   5   8   5      219.53      238.94      3.74 o 
   6   8   5      851.53      797.23     11.79 o 
   7   8   5        3.29        9.37      1.19 o 
   8   8   5       38.90       28.30      1.18 o 
   9   8   5      522.48      547.30      6.54 o 
  10   8   5       66.17       85.30      5.62 o 
  11   8   5      133.05      131.85     11.62 o 
  12   8   5      103.77      101.73      5.68 o 
  13   8   5        8.32       13.75      3.76 o 
  14   8   5        0.15       -5.27      3.52 o 
  15   8   5        4.46        8.03      6.67 o 
  -9   9   5      154.74      155.15      9.26 o 
  -8   9   5       17.13       20.83      4.14 o 
  -7   9   5        1.88        7.98      7.91 o 
  -6   9   5       51.80       53.71      4.60 o 
  -5   9   5      305.88      334.93     11.11 o 
  -4   9   5      128.71      132.76      6.67 o 
  -3   9   5       82.75       89.07      3.95 o 
  -2   9   5       88.76       93.02      3.66 o 
  -1   9   5        3.48       -2.17      2.12 o 
   0   9   5        7.17       12.18      2.56 o 
   1   9   5      747.56      703.19      9.78 o 
   2   9   5      165.76      162.52      3.20 o 
   3   9   5      109.81      106.23      2.37 o 
   4   9   5       61.53       63.84      2.74 o 
   5   9   5       14.37       13.96      1.45 o 
   6   9   5      533.34      502.27     13.68 o 
   7   9   5     1310.30     1241.84     14.48 o 
   8   9   5      199.47      245.81      4.46 o 
   9   9   5      824.23      851.94     15.69 o 
  10   9   5      725.70      693.61     21.28 o 
  11   9   5      284.28      292.81      6.89 o 
  12   9   5       33.35       25.88      3.60 o 
  13   9   5      108.70       79.85      5.00 o 
  14   9   5       90.38       94.12      7.24 o 
  15   9   5       55.90       43.47      6.30 o 
  -8  10   5        0.02       -5.14      5.14 o 
  -7  10   5       16.87       30.12      4.24 o 
  -6  10   5        0.24        5.54      7.23 o 
  -5  10   5        0.06       -1.32      6.53 o 
  -4  10   5      219.70      227.60      7.27 o 
  -3  10   5       61.03       74.46      6.11 o 
  -2  10   5       99.62      100.21      3.92 o 
  -1  10   5       66.21       45.27      2.40 o 
   0  10   5      342.53      342.04      6.49 o 
   1  10   5       58.71       78.10      7.84 o 
   2  10   5        0.47        2.61      1.29 o 
   3  10   5      277.08      286.92      4.74 o 
   4  10   5      245.47      211.12      3.63 o 
   5  10   5        6.80        2.56      1.17 o 
   6  10   5      290.01      350.10      5.88 o 
   7  10   5        1.86       40.62      5.60 o 
   8  10   5      516.35      531.75      7.56 o 
   9  10   5        8.60       11.18      2.70 o 
  10  10   5       23.80       18.52      5.11 o 
  11  10   5        0.19       -2.46      2.87 o 
  12  10   5        6.81       11.72      6.79 o 
  13  10   5       28.70       47.95      5.87 o 
  14  10   5      184.81      210.61     11.26 o 
  15  10   5       20.18       27.56      7.05 o 
  -7  11   5       55.63       57.91     19.74 o 
  -6  11   5        3.07        8.07     10.24 o 
  -5  11   5        0.69        0.98      2.83 o 
  -4  11   5       12.27        6.81      2.54 o 
  -3  11   5       44.68       44.49      3.29 o 
  -2  11   5        3.15        3.63      2.46 o 
  -1  11   5      135.66      112.66      5.92 o 
   0  11   5       17.84       16.35      1.80 o 
   1  11   5      150.37      122.34      8.90 o 
   2  11   5       21.39       21.01      1.27 o 
   3  11   5       16.05        8.21      1.92 o 
   4  11   5       73.92       75.61      2.80 o 
   5  11   5      558.56      585.55      8.41 o 
   6  11   5        3.27        9.38      1.49 o 
   7  11   5       10.80       12.34      1.45 o 
   8  11   5      285.74      217.87      4.13 o 
   9  11   5      266.94      244.04      7.90 o 
  10  11   5       65.42       59.91      9.60 o 
  11  11   5        0.70        2.93      6.64 o 
  12  11   5        0.07       -2.16      3.08 o 
  13  11   5       48.83       43.11      8.03 o 
  14  11   5       14.01       12.70      5.54 o 
  -6  12   5       72.79       94.07      9.63 o 
  -5  12   5       18.80       19.18      5.56 o 
  -4  12   5       88.62       74.46      5.42 o 
  -3  12   5        6.95        2.46     12.80 o 
  -2  12   5        0.03        3.54      2.86 o 
  -1  12   5        0.05       -4.52      3.01 o 
   0  12   5        4.28        2.64      4.13 o 
   1  12   5       22.20       16.42      2.38 o 
   2  12   5       37.01       36.41      4.68 o 
   3  12   5       25.95       25.62      4.92 o 
   4  12   5        9.03        9.03      2.46 o 
   5  12   5       10.08        5.61      1.47 o 
   6  12   5        0.91       -0.02      1.50 o 
   7  12   5       35.15       25.43      2.88 o 
   8  12   5      588.69      572.60      9.90 o 
   9  12   5      100.43       91.10      4.57 o 
  10  12   5       62.50       54.46      4.56 o 
  11  12   5       27.39       26.92      3.56 o 
  12  12   5       33.35       28.45      4.16 o 
  13  12   5       22.24       16.71      4.63 o 
  14  12   5        0.25        5.76      9.74 o 
  -5  13   5        8.52        5.34     11.99 o 
  -4  13   5      173.09      181.32      9.76 o 
  -3  13   5       65.79       72.21      9.86 o 
  -2  13   5       46.12       41.36      5.44 o 
  -1  13   5       23.56       25.71      3.99 o 
   0  13   5       57.26       64.66      4.49 o 
   1  13   5      547.70      568.09     12.30 o 
   2  13   5       89.59       84.85      3.66 o 
   3  13   5      104.10       89.00      3.68 o 
   4  13   5       19.45       21.51      2.68 o 
   5  13   5      194.89      208.98     17.44 o 
   6  13   5        2.63        5.79      2.52 o 
   7  13   5       39.51       39.75      3.20 o 
   8  13   5      116.75       98.43      7.19 o 
   9  13   5      124.65      112.62      7.36 o 
  10  13   5      149.14      144.95     14.61 o 
  11  13   5       80.40       72.78      5.45 o 
  12  13   5        2.68        7.54      4.43 o 
  13  13   5       40.08       35.95      9.12 o 
  -4  14   5       88.25       96.99     10.36 o 
  -3  14   5        1.60        3.64     13.24 o 
  -2  14   5       24.15       26.64      5.12 o 
  -1  14   5      155.64      148.58      8.36 o 
   0  14   5       51.91       59.73     11.87 o 
   1  14   5        0.02        1.86      4.91 o 
   2  14   5       13.95       12.66     10.37 o 
   3  14   5       47.81       55.62      7.12 o 
   4  14   5        8.93       -1.31      4.20 o 
   5  14   5        0.33       -1.31      4.43 o 
   6  14   5       26.80       24.07      3.51 o 
   7  14   5       24.06       16.46      3.38 o 
   8  14   5       78.28       67.11      5.44 o 
   9  14   5      196.01      185.73      7.69 o 
  10  14   5        8.70       21.51      6.23 o 
  11  14   5       36.35       28.52      6.21 o 
  12  14   5       55.49       68.76     13.86 o 
  -3  15   5        0.94       -1.10      9.11 o 
  -2  15   5       33.32       31.68      5.65 o 
  -1  15   5       22.39       24.52      6.97 o 
   0  15   5       43.78       41.04      6.34 o 
   1  15   5       93.24       81.16      8.32 o 
   2  15   5       68.46       62.49      6.61 o 
   3  15   5        0.31        1.58      6.01 o 
   4  15   5       12.90        2.45      6.45 o 
   5  15   5       18.46       16.71      4.63 o 
   6  15   5       36.55       47.07      6.14 o 
   7  15   5        3.04        6.90      3.76 o 
   8  15   5       35.31       39.42      9.92 o 
   9  15   5       10.21       26.47      7.83 o 
  10  15   5       79.14       71.28      8.57 o 
  11  15   5      114.10       80.36     16.31 o 
   0  16   5       17.52       11.77      6.45 o 
   1  16   5       22.80       11.97      8.88 o 
   2  16   5       11.14        4.87      5.98 o 
   3  16   5       40.24       56.73      8.77 o 
   4  16   5       22.39        8.03      6.25 o 
   5  16   5       25.10       41.13      6.90 o 
   6  16   5        0.62       -2.22      5.12 o 
   7  16   5        5.59       14.93     10.03 o 
   8  16   5       22.47       24.67     11.86 o 
   9  16   5        7.25      -15.62     10.41 o 
   3  17   5      166.17      146.32     18.40 o 
   4  17   5       71.74       92.84      9.48 o 
   5  17   5       74.55       87.45     10.88 o 
  -4 -14   6        5.50        8.63      7.54 o 
  -3 -14   6       21.78       36.31      8.54 o 
  -2 -14   6       61.22       62.15      8.72 o 
  -1 -14   6        0.20      -11.86      7.91 o 
   0 -14   6        9.60       20.25     16.72 o 
   1 -14   6        8.46        2.16      7.22 o 
   2 -14   6       15.15       13.05     15.12 o 
  -6 -13   6       45.86       60.38      7.65 o 
  -5 -13   6        2.41       -1.23      5.78 o 
  -4 -13   6       18.76       25.08      4.71 o 
  -3 -13   6      128.63      134.79      8.55 o 
  -2 -13   6      199.60      190.22     12.06 o 
  -1 -13   6      329.08      343.88     16.77 o 
   0 -13   6      227.05      222.64     13.04 o 
   1 -13   6        0.01       -1.31     10.09 o 
   2 -13   6       13.88       16.12      6.63 o 
   3 -13   6        9.88        7.81      6.07 o 
   4 -13   6        0.21        4.65      6.00 o 
   5 -13   6        1.31        1.53      6.31 o 
  -8 -12   6       22.96        3.31      8.41 o 
  -7 -12   6       23.65       19.76      7.83 o 
  -6 -12   6        9.44       16.15      8.25 o 
  -5 -12   6       69.61       72.66      6.93 o 
  -4 -12   6        6.88        5.67      8.69 o 
  -3 -12   6        0.74        1.57      4.62 o 
  -2 -12   6       28.34       29.46      5.85 o 
  -1 -12   6      269.37      295.97     11.09 o 
   0 -12   6        0.05        3.63      7.31 o 
   1 -12   6       24.75       31.70      6.35 o 
   2 -12   6        0.16        0.59      5.14 o 
   3 -12   6       20.47        8.21     13.24 o 
   4 -12   6       14.71       34.55     11.46 o 
   5 -12   6        5.79       -0.10      6.57 o 
   6 -12   6       48.30       52.90      9.69 o 
   7 -12   6      134.95      138.34     11.53 o 
  -9 -11   6        6.30        4.23      9.14 o 
  -8 -11   6        0.63       16.71      7.81 o 
  -7 -11   6        0.16       -1.31      6.85 o 
  -6 -11   6        0.84        0.44      2.93 o 
  -5 -11   6        9.38        4.44      3.79 o 
  -4 -11   6       42.58       42.28      4.24 o 
  -3 -11   6        1.52        0.33      4.33 o 
  -2 -11   6        5.83        5.19      5.92 o 
  -1 -11   6       69.42       61.24      4.56 o 
   0 -11   6      671.30      786.64     17.33 o 
   1 -11   6      298.11      315.44     10.29 o 
   2 -11   6       53.69       54.42      7.01 o 
   3 -11   6        9.23        3.65      5.80 o 
   4 -11   6        8.45        6.61      4.59 o 
   5 -11   6        5.06        5.75      9.45 o 
   6 -11   6       13.25        4.66      7.90 o 
   7 -11   6       51.43       47.51      6.15 o 
   8 -11   6       44.15       26.90      6.69 o 
  -9 -10   6        0.84        7.12     10.90 o 
  -8 -10   6        2.38       -9.34      7.56 o 
  -7 -10   6       64.11       51.39      4.21 o 
  -6 -10   6       37.87       46.59      8.14 o 
  -5 -10   6       41.06       37.96      4.91 o 
  -4 -10   6      150.15      142.82     16.46 o 
  -3 -10   6        5.39       -1.96      2.82 o 
  -2 -10   6       48.78       46.91      5.05 o 
  -1 -10   6      476.15      516.97     17.05 o 
   0 -10   6       77.64       78.05      5.54 o 
   1 -10   6      440.64      462.82     10.62 o 
   2 -10   6      420.68      427.37     11.55 o 
   3 -10   6       24.95       27.11      4.25 o 
   4 -10   6       20.06       13.89      4.96 o 
   5 -10   6       67.05       77.34      6.43 o 
   6 -10   6      100.29      110.45     19.52 o 
   7 -10   6        2.97        7.38      6.51 o 
   8 -10   6        6.14       11.97      8.00 o 
   9 -10   6        5.06        4.48      7.41 o 
 -10  -9   6        0.43       -4.67      9.81 o 
  -9  -9   6       10.13       10.48      9.17 o 
  -8  -9   6        0.81        0.90      2.31 o 
  -7  -9   6       47.76       46.17      4.56 o 
  -6  -9   6       18.23       24.67      9.39 o 
  -5  -9   6       13.98       16.88      2.73 o 
  -4  -9   6      122.41      123.24      4.69 o 
  -3  -9   6       10.71        7.38      2.35 o 
  -2  -9   6        3.54        7.22      2.86 o 
  -1  -9   6       28.84       27.02      2.63 o 
   0  -9   6      350.52      367.45     10.06 o 
   1  -9   6        8.45        2.37      2.16 o 
   2  -9   6       28.47       37.88      3.03 o 
   3  -9   6      253.13      250.68      6.37 o 
   4  -9   6      270.22      241.79     10.59 o 
   5  -9   6        3.06        6.99      4.08 o 
   6  -9   6      131.83      128.56     11.29 o 
   7  -9   6       15.44       23.18      7.53 o 
   8  -9   6        0.20       -0.03      6.33 o 
   9  -9   6      180.09      170.77      9.72 o 
  10  -9   6      218.51      211.93     14.21 o 
 -11  -8   6        0.95       -4.00      7.99 o 
 -10  -8   6        3.76        9.52      9.12 o 
  -9  -8   6       34.96       33.97      7.25 o 
  -8  -8   6        3.60        7.15      5.23 o 
  -7  -8   6        0.09        4.99      2.88 o 
  -6  -8   6       11.11        7.55      2.66 o 
  -5  -8   6      357.23      330.22     10.34 o 
  -4  -8   6      220.83      235.76      6.12 o 
  -3  -8   6        3.46        3.33      2.55 o 
  -2  -8   6      120.56      102.34      4.03 o 
  -1  -8   6      277.88      322.69      6.93 o 
   0  -8   6        0.09        1.02      2.87 o 
   1  -8   6      661.70      658.69     11.01 o 
   2  -8   6        0.13        6.78      1.81 o 
   3  -8   6      240.75      269.18     12.85 o 
   4  -8   6        0.01        0.74      2.66 o 
   5  -8   6       31.50       33.06      3.44 o 
   6  -8   6       98.02       94.77      3.60 o 
   7  -8   6      442.29      410.06     24.27 o 
   8  -8   6       12.32        7.20      3.32 o 
   9  -8   6       56.69       61.43     18.53 o 
  10  -8   6       27.08       12.73     14.20 o 
  11  -8   6        3.29        1.14      9.91 o 
 -11  -7   6       67.69       70.26     10.26 o 
 -10  -7   6       19.70       10.98      2.86 o 
  -9  -7   6       18.42       19.23      5.47 o 
  -8  -7   6       82.18       82.85     11.19 o 
  -7  -7   6       18.02       20.11      3.30 o 
  -6  -7   6        4.58       11.69      2.03 o 
  -5  -7   6        4.58        4.25      1.94 o 
  -4  -7   6      146.24      113.18      4.15 o 
  -3  -7   6        0.03        3.78      2.44 o 
  -2  -7   6      117.24      129.77      4.30 o 
  -1  -7   6       20.08       20.08      3.03 o 
   0  -7   6     1232.73     1277.81     19.70 o 
   1  -7   6        0.03        1.27      4.91 o 
   2  -7   6       16.11       14.47      1.87 o 
   3  -7   6      392.88      428.17      9.61 o 
   4  -7   6        4.16        5.78      2.39 o 
   5  -7   6      126.56      105.32      6.70 o 
   6  -7   6       33.45       28.93      3.08 o 
   7  -7   6      192.53      188.88     15.59 o 
   8  -7   6       20.20       21.87      3.28 o 
   9  -7   6        9.29       20.86      7.49 o 
  10  -7   6       13.78       16.73      5.51 o 
  11  -7   6       46.30       41.39      8.61 o 
  12  -7   6        1.58        1.15     11.92 o 
 -11  -6   6        1.80        7.56      3.15 o 
 -10  -6   6       15.16       20.93      3.44 o 
  -9  -6   6       21.25       19.05      7.01 o 
  -8  -6   6      187.00      186.52      7.02 o 
  -7  -6   6      282.31      273.73      5.93 o 
  -6  -6   6       24.55       34.96      2.29 o 
  -5  -6   6      171.94      179.86      7.19 o 
  -4  -6   6        7.69        4.33      1.80 o 
  -3  -6   6        1.54        1.35      1.90 o 
  -2  -6   6       48.84       29.01      2.32 o 
  -1  -6   6      742.03      797.71     17.27 o 
   0  -6   6      101.51       76.03      2.92 o 
   1  -6   6        2.22       12.29      2.29 o 
   2  -6   6       72.03       62.09      4.40 o 
   3  -6   6       91.44       95.23      3.08 o 
   4  -6   6        0.14        2.28      2.23 o 
   5  -6   6        0.86        3.03      1.75 o 
   6  -6   6      295.12      314.27     13.30 o 
   7  -6   6        0.73        1.09      2.06 o 
   8  -6   6       52.45       33.49      3.16 o 
   9  -6   6       13.10        6.77      3.66 o 
  10  -6   6      118.00      116.75      5.26 o 
  11  -6   6       11.83        9.63      5.05 o 
  12  -6   6        3.62        6.01      9.03 o 
  13  -6   6       30.77       32.93      6.45 o 
 -12  -5   6      163.42      208.45     18.50 o 
 -11  -5   6       42.02       35.89      4.60 o 
 -10  -5   6       87.87       82.94      9.97 o 
  -9  -5   6       49.40       49.80      4.33 o 
  -8  -5   6       45.95       31.72      8.67 o 
  -7  -5   6       83.90       75.59      6.30 o 
  -6  -5   6      178.23      170.53      4.02 o 
  -5  -5   6      627.97      617.30      9.92 o 
  -4  -5   6       84.94       81.52      2.84 o 
  -3  -5   6      101.65      108.43      4.04 o 
  -2  -5   6       68.32       93.70      3.27 o 
  -1  -5   6      898.72     1033.64     15.93 o 
   0  -5   6      224.87      223.39      4.88 o 
   1  -5   6        1.05        3.36      1.75 o 
   2  -5   6      160.88      141.15      3.80 o 
   3  -5   6       74.83       87.96      3.05 o 
   4  -5   6       10.57        7.31      1.80 o 
   5  -5   6       13.10       12.47      2.36 o 
   6  -5   6       76.35       77.39      2.83 o 
   7  -5   6       44.54       46.31      6.14 o 
   8  -5   6      172.18      165.29      4.24 o 
   9  -5   6       42.11       43.43      3.76 o 
  10  -5   6       95.64      106.33      4.59 o 
  11  -5   6       77.81       83.59      6.99 o 
  12  -5   6        3.86        5.44      8.69 o 
  13  -5   6        5.75        9.44      4.50 o 
 -12  -4   6       73.71       60.59      5.82 o 
 -11  -4   6       23.93       25.87      3.94 o 
 -10  -4   6       67.29       61.17      5.30 o 
  -9  -4   6        2.53       -1.46      2.71 o 
  -8  -4   6       34.74       28.24      2.05 o 
  -7  -4   6       47.36       32.88      1.99 o 
  -6  -4   6      221.77      223.13      5.81 o 
  -5  -4   6      253.61      218.83      4.52 o 
  -4  -4   6       90.29       85.26      4.15 o 
  -3  -4   6      350.41      374.62      6.49 o 
  -2  -4   6      296.35      327.77      6.75 o 
  -1  -4   6      385.24      480.17     16.64 o 
   0  -4   6      104.47      152.43      3.77 o 
   1  -4   6      769.85      643.65     18.89 o 
   2  -4   6      606.83      531.26      8.23 o 
   3  -4   6      233.70      252.52      4.74 o 
   4  -4   6      571.09      533.01      7.93 o 
   5  -4   6       30.11       32.84      3.01 o 
   6  -4   6      361.80      355.35      9.59 o 
   7  -4   6        2.70        6.29      2.46 o 
   8  -4   6       27.77       16.29      3.20 o 
   9  -4   6       97.44       83.88      4.46 o 
  10  -4   6     1411.52     1516.02     25.63 o 
  11  -4   6       28.58       39.27      5.21 o 
  12  -4   6        3.45       11.49      5.81 o 
  13  -4   6        2.00        5.32      4.27 o 
  14  -4   6      184.09      197.56     14.09 o 
 -12  -3   6        2.12        3.59      9.58 o 
 -11  -3   6        0.11        3.89      3.62 o 
 -10  -3   6      114.75      139.27     18.44 o 
  -9  -3   6       13.51       10.38      3.70 o 
  -8  -3   6      179.02      165.72      4.42 o 
  -7  -3   6      363.64      340.40      6.08 o 
  -6  -3   6      184.22      210.67      4.43 o 
  -5  -3   6      344.39      324.32      6.04 o 
  -4  -3   6      192.47      203.05      5.12 o 
  -3  -3   6        9.98        1.94      3.89 o 
  -2  -3   6       27.48       19.46      1.96 o 
  -1  -3   6      730.45      850.87     22.19 o 
   0  -3   6      630.35      760.60     11.63 o 
   1  -3   6      636.81      661.78     14.17 o 
   2  -3   6      277.49      345.36      5.68 o 
   3  -3   6       78.17       99.16      2.83 o 
   4  -3   6      627.39      507.37      6.88 o 
   5  -3   6      209.94      247.36      3.90 o 
   6  -3   6        8.23       15.82      1.86 o 
   7  -3   6       11.10        9.47      2.93 o 
   8  -3   6       55.33       48.36      2.42 o 
   9  -3   6      335.16      328.29      5.40 o 
  10  -3   6     1433.23     1270.54     22.86 o 
  11  -3   6      188.40      158.78      6.28 o 
  12  -3   6       31.81       29.27      3.49 o 
  13  -3   6       10.29        1.03      4.65 o 
  14  -3   6       37.22       43.86      5.46 o 
 -12  -2   6       23.41       25.23      6.52 o 
 -11  -2   6       12.59       13.80     11.88 o 
 -10  -2   6       24.42       18.18      3.99 o 
  -9  -2   6        2.58        5.24      2.49 o 
  -8  -2   6       39.87       41.83      6.31 o 
  -7  -2   6       86.09       78.83      7.50 o 
  -6  -2   6      287.83      291.69      5.58 o 
  -5  -2   6      109.55      107.62      4.16 o 
  -4  -2   6      845.72      825.76     14.59 o 
  -3  -2   6        0.32        1.49      2.66 o 
  -2  -2   6       33.15       31.36      2.84 o 
  -1  -2   6     1175.96     1171.75     16.60 o 
   0  -2   6       37.06       19.22      5.26 o 
   1  -2   6      237.47      287.59      5.18 o 
   2  -2   6     1623.02     1666.41     21.64 o 
   3  -2   6      304.29      307.97      5.14 o 
   4  -2   6      659.93      611.93      7.77 o 
   5  -2   6      338.45      314.31      7.39 o 
   6  -2   6       63.41       81.55      2.69 o 
   7  -2   6      647.69      695.51      8.85 o 
   8  -2   6      878.04      953.25     18.44 o 
   9  -2   6      492.00      561.90     14.91 o 
  10  -2   6      331.92      374.17     10.63 o 
  11  -2   6       28.13       29.33      3.21 o 
  12  -2   6        5.88        3.40      2.38 o 
  13  -2   6       36.23       39.15      3.69 o 
  14  -2   6       32.74       41.22      5.58 o 
  15  -2   6       50.62       57.30      6.94 o 
 -12  -1   6      100.58      104.14     17.07 o 
 -11  -1   6        2.71        3.44      4.77 o 
 -10  -1   6      159.54      177.36      9.98 o 
  -9  -1   6       56.20       49.24      3.71 o 
  -8  -1   6        0.20        2.19      1.80 o 
  -7  -1   6       46.87       47.71      2.76 o 
  -6  -1   6       17.19        9.21      2.08 o 
  -5  -1   6        1.03        3.07      1.66 o 
  -4  -1   6       37.84       20.46      1.85 o 
  -3  -1   6      178.92      207.64      6.01 o 
  -2  -1   6      512.66      489.11      9.58 o 
  -1  -1   6       52.77       50.04      2.22 o 
   0  -1   6     1035.43     1075.40     15.56 o 
   1  -1   6       23.70       60.92      3.96 o 
   2  -1   6     4341.94     4602.01     56.18 o 
   3  -1   6        4.16        6.06      2.10 o 
   4  -1   6     1818.06     1965.44     23.17 o 
   5  -1   6        0.05        2.43      1.25 o 
   6  -1   6      254.00      242.82      3.94 o 
   7  -1   6      134.23      141.51      3.07 o 
   8  -1   6      307.65      311.24      4.80 o 
   9  -1   6      231.63      194.55      4.38 o 
  10  -1   6      116.49       90.23      3.27 o 
  11  -1   6      216.19      208.35      4.85 o 
  12  -1   6       45.36       39.80      4.04 o 
  13  -1   6        4.23        3.92      3.54 o 
  14  -1   6        3.66        4.70      3.61 o 
  15  -1   6        5.21        2.75      7.02 o 
 -12   0   6       48.79       30.96      6.65 o 
 -11   0   6       43.98       28.53      7.17 o 
 -10   0   6       99.00      116.91      6.02 o 
  -9   0   6      114.58      100.96      5.07 o 
  -8   0   6      116.15      111.40      3.63 o 
  -7   0   6      355.67      357.25     11.27 o 
  -6   0   6       23.34       25.31      2.27 o 
  -5   0   6       30.14       25.20      1.79 o 
  -4   0   6       41.73       92.79      2.73 o 
  -3   0   6        6.28        1.65      1.97 o 
  -2   0   6       61.59       60.94      2.39 o 
  -1   0   6       56.79       71.39      2.30 o 
   0   0   6      994.57      913.32     20.32 o 
   1   0   6     3047.47     2720.91     45.13 o 
   2   0   6      207.26      240.05      4.21 o 
   3   0   6       12.12       19.63      1.81 o 
   4   0   6     1147.88     1258.36     14.46 o 
   5   0   6      133.04      139.48      2.45 o 
   6   0   6      231.06      234.66      3.38 o 
   7   0   6      542.57      502.91     26.45 o 
   8   0   6       67.57       54.52      2.26 o 
   9   0   6       11.76        8.39      1.70 o 
  10   0   6       16.38       18.00      1.58 o 
  11   0   6        6.03        4.38      3.78 o 
  12   0   6       10.72        9.11      2.34 o 
  13   0   6       11.80        6.42      2.96 o 
  14   0   6        3.28        7.03      6.24 o 
  15   0   6        0.45        1.26      4.38 o 
 -12   1   6       46.31       34.38      6.08 o 
 -11   1   6       43.84       36.31      6.06 o 
 -10   1   6       19.08       17.78      3.75 o 
  -9   1   6      206.67      239.09     12.24 o 
  -8   1   6       16.79       18.12      2.82 o 
  -7   1   6      123.80      128.53      4.85 o 
  -6   1   6      193.94      179.25      4.49 o 
  -5   1   6      349.89      348.28      5.87 o 
  -4   1   6       20.84       29.91      3.47 o 
  -3   1   6      497.50      437.77     18.41 o 
  -2   1   6      341.61      331.03      5.71 o 
  -1   1   6        8.71       52.77      2.81 o 
   0   1   6       96.57       87.78      2.55 o 
   1   1   6     1461.59     1272.98     16.51 o 
   2   1   6     3126.23     3028.90     37.39 o 
   3   1   6     2386.63     2454.60     28.73 o 
   4   1   6     1210.37     1270.81     20.20 o 
   5   1   6       25.55       20.35      2.29 o 
   6   1   6       67.56       58.24      1.75 o 
   7   1   6       17.04       25.51      1.56 o 
   8   1   6       67.02       63.88      2.50 o 
   9   1   6      124.36      130.72      3.93 o 
  10   1   6        4.60        2.14      2.22 o 
  11   1   6      337.55      313.70      5.78 o 
  12   1   6      179.93      176.80      4.90 o 
  13   1   6      264.32      281.97      6.62 o 
  14   1   6        0.00       -3.50      3.74 o 
  15   1   6      106.06      102.78      6.36 o 
  16   1   6       60.47       56.28      6.94 o 
 -12   2   6       69.72       62.54      8.56 o 
 -11   2   6        5.17       13.50      9.15 o 
 -10   2   6        6.86        3.58      4.74 o 
  -9   2   6      418.61      442.15     11.75 o 
  -8   2   6      300.21      258.01      8.36 o 
  -7   2   6      191.72      165.37      4.42 o 
  -6   2   6      222.21      191.59      5.80 o 
  -5   2   6        2.85        3.31      1.78 o 
  -4   2   6      285.86      277.40      5.24 o 
  -3   2   6      199.17      234.25      4.49 o 
  -2   2   6     1085.10     1167.73     16.11 o 
  -1   2   6     1075.26     1104.15     36.61 o 
   0   2   6       95.03       80.24      2.36 o 
   1   2   6      167.02      126.85      3.06 o 
   2   2   6      465.98      324.53      5.37 o 
   3   2   6      266.57      218.04      3.43 o 
   4   2   6       31.39       59.11      1.85 o 
   5   2   6     2111.82     2084.47     22.15 o 
   6   2   6       15.70       35.56      7.12 o 
   7   2   6      359.27      310.53      4.27 o 
   8   2   6       20.30       14.57      1.49 o 
   9   2   6        5.69       21.28      1.88 o 
  10   2   6      204.50      191.73      7.24 o 
  11   2   6        3.57        7.22      2.57 o 
  12   2   6       73.85      101.92      8.55 o 
  13   2   6      316.76      332.72      7.44 o 
  14   2   6       93.51      122.67      4.91 o 
  15   2   6        5.39        3.70      4.18 o 
  16   2   6       72.94       74.09      5.84 o 
 -11   3   6      180.20      227.13     13.92 o 
 -10   3   6       60.55       57.47      6.05 o 
  -9   3   6       14.13       11.77      5.06 o 
  -8   3   6      201.46      176.66      6.09 o 
  -7   3   6      101.59       89.48      2.29 o 
  -6   3   6      202.38      178.08      5.20 o 
  -5   3   6       10.21       12.99      1.98 o 
  -4   3   6       18.68       16.71      2.08 o 
  -3   3   6       18.38       23.02      4.89 o 
  -2   3   6      361.64      292.47      5.15 o 
  -1   3   6       31.68       33.10      1.88 o 
   0   3   6      323.77      280.05      4.75 o 
   1   3   6      822.53      950.57     12.57 o 
   2   3   6      273.53      169.93      3.16 o 
   3   3   6      484.41      443.68      7.84 o 
   4   3   6        4.80        5.50      1.53 o 
   5   3   6      837.22     1236.52     19.41 o 
   6   3   6      184.78      231.25      3.21 o 
   7   3   6       67.11       65.41      1.61 o 
   8   3   6      199.67      218.07      3.26 o 
   9   3   6       73.04       49.04      2.07 o 
  10   3   6     2675.46     2933.86     31.99 o 
  11   3   6      324.34      322.23      4.92 o 
  12   3   6       48.20       41.53      2.45 o 
  13   3   6      494.07      467.19     10.28 o 
  14   3   6        7.80       16.61      3.40 o 
  15   3   6        0.13        7.98      3.39 o 
  16   3   6       27.84       32.61      5.35 o 
 -11   4   6       65.76       72.09      5.96 o 
 -10   4   6        0.16        3.42      4.27 o 
  -9   4   6       13.49       30.37      6.08 o 
  -8   4   6      363.69      329.13     11.21 o 
  -7   4   6        8.31       12.39      3.30 o 
  -6   4   6      211.42      193.95      5.37 o 
  -5   4   6        7.26        5.86      1.97 o 
  -4   4   6       26.75       13.90      1.89 o 
  -3   4   6      286.25      246.78      5.16 o 
  -2   4   6      364.02      371.33      6.06 o 
  -1   4   6       43.46       46.38      2.15 o 
   0   4   6     2012.93     2126.35     27.61 o 
   1   4   6      968.83      924.48     13.47 o 
   2   4   6      414.85      382.22      7.30 o 
   3   4   6       74.19      151.40      3.34 o 
   4   4   6      449.56      541.31      7.81 o 
   5   4   6      894.75      829.99     10.02 o 
   6   4   6      194.32      210.97      3.33 o 
   7   4   6      271.35      287.64      4.10 o 
   8   4   6      173.01      188.45      3.03 o 
   9   4   6      489.75      497.62      6.34 o 
  10   4   6      483.15      525.13      6.52 o 
  11   4   6     1377.44     1359.49     16.33 o 
  12   4   6        1.96       11.44      4.79 o 
  13   4   6       50.43       51.25      3.60 o 
  14   4   6        1.33       -3.32      5.78 o 
  15   4   6       11.98       18.88      4.88 o 
  16   4   6       16.57       20.53      4.10 o 
 -11   5   6       56.48       63.48      5.58 o 
 -10   5   6        1.03       11.74      4.88 o 
  -9   5   6        3.87       -5.98      4.04 o 
  -8   5   6       67.93       76.27      6.87 o 
  -7   5   6        0.93       -5.22      3.48 o 
  -6   5   6       23.88       24.86      1.65 o 
  -5   5   6        0.05        4.31      1.90 o 
  -4   5   6        7.22       11.40      1.86 o 
  -3   5   6        2.77       10.04      1.72 o 
  -2   5   6      643.51      670.42      9.55 o 
  -1   5   6     1284.34     1362.87     18.49 o 
   0   5   6      838.92      890.03     13.80 o 
   1   5   6        6.08        1.28      1.65 o 
   2   5   6        0.64        7.54      1.18 o 
   3   5   6     1304.14     1402.19     20.66 o 
   4   5   6      194.92      171.03      3.11 o 
   5   5   6     1183.16     1331.36     15.76 o 
   6   5   6      243.83      215.42      3.41 o 
   7   5   6        9.28       10.08      1.34 o 
   8   5   6      196.14      195.75      3.76 o 
   9   5   6       63.44       46.13      1.79 o 
  10   5   6       18.45       16.89      1.34 o 
  11   5   6      124.15      124.37      2.46 o 
  12   5   6      190.61      210.80      3.82 o 
  13   5   6       26.81       31.24      2.99 o 
  14   5   6      126.30      141.98      5.40 o 
  15   5   6       43.04       52.46      4.08 o 
  16   5   6        0.51       -4.75      4.08 o 
 -10   6   6      150.33      167.23      9.98 o 
  -9   6   6        1.69       -1.78      4.14 o 
  -8   6   6       61.07       50.40      6.61 o 
  -7   6   6        0.01        3.71      4.11 o 
  -6   6   6      204.53      225.71      8.68 o 
  -5   6   6        0.32       -0.01      5.77 o 
  -4   6   6        0.76        0.36      1.93 o 
  -3   6   6     1453.79     1432.18     20.87 o 
  -2   6   6      196.04      198.64      5.06 o 
  -1   6   6      861.50      939.65     13.39 o 
   0   6   6     1299.96     1498.35     19.69 o 
   1   6   6      614.70      638.02      8.32 o 
   2   6   6       97.09       73.36      4.08 o 
   3   6   6       91.63       90.88      3.98 o 
   4   6   6      631.22      616.48      7.80 o 
   5   6   6        0.34        2.27      1.22 o 
   6   6   6      385.68      441.69      5.97 o 
   7   6   6       76.87       76.68      1.93 o 
   8   6   6       18.20       23.99      1.49 o 
   9   6   6       27.89       28.47      3.62 o 
  10   6   6      245.11      229.20      3.84 o 
  11   6   6      193.33      196.65     13.56 o 
  12   6   6      467.15      481.69     13.11 o 
  13   6   6        4.40        4.77      2.71 o 
  14   6   6        6.58       15.81      4.56 o 
  15   6   6        0.26        2.47      8.67 o 
  16   6   6        3.25        9.08      5.76 o 
 -10   7   6        2.00       -1.75      4.78 o 
  -9   7   6        0.20       -0.59      3.89 o 
  -8   7   6       81.33       81.65      8.62 o 
  -7   7   6        3.86       11.59      4.96 o 
  -6   7   6       65.08       79.94     11.21 o 
  -5   7   6      693.46      704.44     30.47 o 
  -4   7   6      104.35       91.39      4.17 o 
  -3   7   6      522.95      556.42     17.52 o 
  -2   7   6      187.75      197.36      7.50 o 
  -1   7   6     1067.13     1122.35     16.32 o 
   0   7   6      105.40      129.79      3.19 o 
   1   7   6      111.16      117.74      4.49 o 
   2   7   6      238.59      298.91      5.07 o 
   3   7   6      169.16      173.77      5.52 o 
   4   7   6      797.28      784.33      9.99 o 
   5   7   6       28.89       48.69      1.87 o 
   6   7   6      888.93      947.02     11.63 o 
   7   7   6       88.09       89.14      2.09 o 
   8   7   6      101.36       86.19      2.25 o 
   9   7   6       26.27       42.20      2.21 o 
  10   7   6       55.44       46.95      1.86 o 
  11   7   6      191.60      169.89      3.08 o 
  12   7   6       16.65       17.71      3.31 o 
  13   7   6       65.50       54.62      3.33 o 
  14   7   6       19.96       19.25      2.54 o 
  15   7   6        0.95       -1.35      3.84 o 
  16   7   6       13.68       10.86      5.32 o 
  -9   8   6        0.34       -1.81      5.75 o 
  -8   8   6      109.24      126.20      8.35 o 
  -7   8   6       36.68       32.59      5.89 o 
  -6   8   6        9.76       11.82      5.21 o 
  -5   8   6      279.65      294.54     11.46 o 
  -4   8   6      138.08      121.39      6.61 o 
  -3   8   6        0.02        3.05      3.78 o 
  -2   8   6      203.05      213.84      5.15 o 
  -1   8   6        0.00        7.24      2.16 o 
   0   8   6        7.08       11.11      1.59 o 
   1   8   6     1011.03     1196.51     17.56 o 
   2   8   6     1323.05     1304.21     17.79 o 
   3   8   6      800.14      760.69      9.83 o 
   4   8   6       14.96       19.66      1.85 o 
   5   8   6      150.09      122.22      2.30 o 
   6   8   6      216.03      209.98      3.37 o 
   7   8   6      333.13      330.84      6.24 o 
   8   8   6      537.61      559.84      7.72 o 
   9   8   6      151.16      178.81      3.11 o 
  10   8   6       90.47      101.90      3.93 o 
  11   8   6        1.95       -0.14      1.02 o 
  12   8   6        1.51        3.09      1.11 o 
  13   8   6       79.16       93.85      6.08 o 
  14   8   6        0.04        2.91      3.95 o 
  15   8   6       76.99       66.44      7.29 o 
  -9   9   6       20.87       28.71      6.81 o 
  -8   9   6       67.31       61.51     14.37 o 
  -7   9   6        6.29        4.25      5.12 o 
  -6   9   6       13.18       21.66      5.70 o 
  -5   9   6        0.01       -4.50      5.49 o 
  -4   9   6       71.28       62.05      3.95 o 
  -3   9   6      483.55      518.68     12.02 o 
  -2   9   6      285.98      297.80      6.47 o 
  -1   9   6      126.69      154.53      7.72 o 
   0   9   6       63.41       55.32      4.26 o 
   1   9   6        0.70        6.91      1.75 o 
   2   9   6       26.22       30.03      1.96 o 
   3   9   6      111.33      116.81      3.70 o 
   4   9   6      601.53      599.49      8.00 o 
   5   9   6        0.98        7.75      1.39 o 
   6   9   6      600.12      690.37      9.37 o 
   7   9   6      401.83      480.53      8.18 o 
   8   9   6     1668.19     1787.57     21.34 o 
   9   9   6       93.33      109.17      2.42 o 
  10   9   6      133.58      146.34      4.47 o 
  11   9   6       90.77       88.70     11.42 o 
  12   9   6       17.66       11.04      2.85 o 
  13   9   6       25.63       33.66      4.85 o 
  14   9   6        7.14        7.21      4.18 o 
  15   9   6       14.60       17.48      4.97 o 
  -8  10   6      179.74      208.43      9.30 o 
  -7  10   6       69.21       93.84      6.11 o 
  -6  10   6        0.16        0.30      3.29 o 
  -5  10   6       18.53        9.89      4.54 o 
  -4  10   6      249.94      253.10      9.55 o 
  -3  10   6      113.71      111.14      9.90 o 
  -2  10   6      356.60      299.68     13.10 o 
  -1  10   6        9.48        8.38      2.56 o 
   0  10   6        0.00        2.54      4.65 o 
   1  10   6      124.25      100.09      3.15 o 
   2  10   6        8.99       17.52      3.35 o 
   3  10   6       26.07       36.60      1.94 o 
   4  10   6       78.79       88.59      2.43 o 
   5  10   6       21.32       24.33      1.61 o 
   6  10   6      176.97      176.85      3.61 o 
   7  10   6        1.36        0.22      1.58 o 
   8  10   6     1306.25     1423.62     18.69 o 
   9  10   6      237.87      243.15      4.10 o 
  10  10   6        0.24        2.12      2.44 o 
  11  10   6      127.10      124.96      4.64 o 
  12  10   6        0.33       -0.20      3.89 o 
  13  10   6      158.14      163.83      8.10 o 
  14  10   6       16.71       11.96      4.41 o 
  15  10   6      120.69      121.45      9.05 o 
  -7  11   6       31.84       34.09      7.15 o 
  -6  11   6        0.88       -1.30      4.77 o 
  -5  11   6       21.63       13.05      5.47 o 
  -4  11   6       29.40       24.01      8.31 o 
  -3  11   6       10.96        3.95     11.68 o 
  -2  11   6        1.80        4.07      3.33 o 
  -1  11   6      199.72      189.21      5.33 o 
   0  11   6       54.88       63.97      2.84 o 
   1  11   6      141.98      137.88      3.55 o 
   2  11   6       12.46        5.31      1.69 o 
   3  11   6       44.17       30.60      2.28 o 
   4  11   6      500.46      495.58      7.81 o 
   5  11   6       45.90       29.81      1.88 o 
   6  11   6       31.03       28.33      1.68 o 
   7  11   6      145.25      145.71      3.79 o 
   8  11   6      806.19      855.46     19.24 o 
   9  11   6      127.15      137.84      5.53 o 
  10  11   6       19.18       16.35      3.27 o 
  11  11   6       28.37       39.61      3.50 o 
  12  11   6       31.75       34.80      3.67 o 
  13  11   6       25.01       25.30      4.61 o 
  14  11   6       38.56       29.71      5.93 o 
  -6  12   6       19.51       15.48      8.87 o 
  -5  12   6        0.00        3.60      3.83 o 
  -4  12   6        0.56        2.50      5.32 o 
  -3  12   6       37.63       34.73      4.56 o 
  -2  12   6       58.35       59.61      3.45 o 
  -1  12   6       94.51       88.98     10.48 o 
   0  12   6        6.40       12.83      2.90 o 
   1  12   6       15.29       24.89      3.79 o 
   2  12   6       14.83       14.37      6.45 o 
   3  12   6        2.86        8.57      2.90 o 
   4  12   6        7.39        2.52      2.20 o 
   5  12   6        0.26       -3.00      2.12 o 
   6  12   6        4.09        1.03      1.81 o 
   7  12   6      225.26      238.53      7.58 o 
   8  12   6      301.04      280.71      5.73 o 
   9  12   6       61.49       55.54      4.47 o 
  10  12   6        3.69       -1.96      2.76 o 
  11  12   6       32.26       26.51      7.42 o 
  12  12   6       30.96       26.96      4.12 o 
  13  12   6       17.34       25.19      5.79 o 
  14  12   6        1.13       -7.01     12.46 o 
  -5  13   6       28.38       23.41      7.94 o 
  -4  13   6        7.43       13.21      7.45 o 
  -3  13   6        0.67       -3.70      8.02 o 
  -2  13   6       39.72       30.91      4.83 o 
  -1  13   6      113.51      104.16      7.37 o 
   0  13   6       25.65       27.68      3.83 o 
   1  13   6        9.09        8.90      3.13 o 
   2  13   6       16.67       15.72      2.98 o 
   3  13   6        4.91        3.48      2.47 o 
   4  13   6        3.37        2.28      2.07 o 
   5  13   6        3.03        3.28      3.13 o 
   6  13   6       23.28       30.11      3.85 o 
   7  13   6       94.73       79.82      3.48 o 
   8  13   6      148.10      178.97      4.88 o 
   9  13   6       13.01       12.57      3.82 o 
  10  13   6        0.26        0.88      3.39 o 
  11  13   6        2.78       -6.51      4.34 o 
  12  13   6       34.49       41.38      5.74 o 
  13  13   6        9.97       10.30      7.09 o 
  -4  14   6       34.80       20.24      7.43 o 
  -3  14   6       11.87       12.77      5.18 o 
  -2  14   6       27.25       13.31     18.71 o 
  -1  14   6      112.46       94.73      5.74 o 
   0  14   6        0.78        0.90      2.08 o 
   1  14   6      115.63      100.83      7.54 o 
   2  14   6      151.37      152.21      6.89 o 
   3  14   6        1.09        2.85      2.81 o 
   4  14   6        2.03        8.21      6.41 o 
   5  14   6      135.35      142.74      6.76 o 
   6  14   6      132.56      139.55      7.05 o 
   7  14   6      419.20      477.46     14.35 o 
   8  14   6        3.45        4.88      2.45 o 
   9  14   6        0.06        8.68     10.43 o 
  10  14   6       41.64       39.45      4.67 o 
  11  14   6       88.95      151.06     11.95 o 
  12  14   6       15.06       22.12     11.06 o 
  -2  15   6        0.00       -0.96      4.78 o 
  -1  15   6        4.78       10.56      5.61 o 
   0  15   6        0.73        3.10     12.77 o 
   1  15   6       13.87       19.35      6.70 o 
   2  15   6       56.58       60.16      7.63 o 
   3  15   6        0.62       -5.98      5.32 o 
   4  15   6        2.04       -0.44      4.69 o 
   5  15   6        8.86        8.90      4.63 o 
   6  15   6      171.38      199.93      8.85 o 
   7  15   6      173.06      166.07      8.08 o 
   8  15   6       65.25       67.54      8.10 o 
   9  15   6        0.00        7.54      6.87 o 
  10  15   6        3.77      -13.70      9.13 o 
  11  15   6        1.42        9.34     12.95 o 
   0  16   6       16.54       14.93      6.67 o 
   1  16   6       27.96       13.35      7.30 o 
   2  16   6       46.23       44.85      8.59 o 
   3  16   6        0.23       -5.76      5.29 o 
   4  16   6        2.05        5.76      5.09 o 
   5  16   6       16.43       22.65      5.83 o 
   6  16   6        6.12       11.17      4.18 o 
   7  16   6        0.76        4.87      4.40 o 
   9  16   6        1.86       -5.76      7.21 o 
   4  17   6       39.77       49.99      7.59 o 
   5  17   6       18.14       22.22      6.90 o 
  -5 -13   7       29.16       30.26      5.49 o 
  -4 -13   7       15.12       17.54      5.31 o 
  -3 -13   7       32.16       40.86      6.97 o 
  -2 -13   7      113.68      105.79     17.44 o 
  -1 -13   7      218.51      221.90     14.70 o 
   0 -13   7      106.37      100.64      9.49 o 
   1 -13   7       45.36       39.57      8.41 o 
   2 -13   7        2.45        0.87      7.24 o 
   3 -13   7       22.06        7.29     11.43 o 
   4 -13   7       75.56       80.17     15.17 o 
  -6 -12   7        0.84       -0.44      6.05 o 
  -5 -12   7        0.70       -6.26      4.45 o 
  -4 -12   7       22.30       22.67      6.32 o 
  -3 -12   7      136.70      149.09      9.17 o 
  -2 -12   7       39.16       38.16      6.33 o 
  -1 -12   7      144.29      167.52     22.76 o 
   0 -12   7      314.13      314.50     15.25 o 
   1 -12   7      305.35      336.21     17.32 o 
   2 -12   7       31.59       35.12     12.21 o 
   3 -12   7       16.32       14.04      5.71 o 
   4 -12   7        8.50        6.58      6.55 o 
   5 -12   7        5.65       17.09      6.15 o 
   6 -12   7        1.92       -1.59      5.62 o 
  -8 -11   7       11.93        5.14      7.16 o 
  -7 -11   7       22.83        7.36      6.23 o 
  -6 -11   7        2.59        3.12      4.78 o 
  -5 -11   7        6.56        1.41      4.77 o 
  -4 -11   7       43.41       56.31      5.98 o 
  -3 -11   7       27.04       35.54      4.99 o 
  -2 -11   7        0.11        2.30      8.55 o 
  -1 -11   7       32.97       44.50      5.08 o 
   0 -11   7       38.97       44.03      4.24 o 
   1 -11   7      469.40      467.33     14.86 o 
   2 -11   7        6.34        7.80      9.11 o 
   3 -11   7        4.57        5.40      6.46 o 
   4 -11   7        0.17       -4.56      4.73 o 
   5 -11   7        7.62        4.64      5.33 o 
   6 -11   7        3.80       -1.16     12.75 o 
   7 -11   7      103.68       97.77      9.88 o 
   8 -11   7        4.90       19.92      7.95 o 
  -9 -10   7      167.22      204.60     20.91 o 
  -8 -10   7        0.50       13.79      8.85 o 
  -7 -10   7        0.75        0.11      8.22 o 
  -6 -10   7       22.30       22.32      6.56 o 
  -5 -10   7       36.45       48.92      8.25 o 
  -4 -10   7       58.85       66.10      5.57 o 
  -3 -10   7        0.01       -6.67      9.55 o 
  -2 -10   7       38.01       32.95     11.15 o 
  -1 -10   7       11.57        7.42      4.56 o 
   0 -10   7      117.81      109.37      4.83 o 
   1 -10   7      271.76      301.58      7.59 o 
   2 -10   7      285.09      303.14      9.35 o 
   3 -10   7        2.46       -5.08      6.24 o 
   4 -10   7        0.30       -3.57      9.35 o 
   5 -10   7        2.01       -0.93      6.44 o 
   6 -10   7       18.70       18.21      5.06 o 
   7 -10   7       23.42        8.11      6.80 o 
   8 -10   7      171.09      176.14     10.55 o 
   9 -10   7        3.16        0.24     10.19 o 
  -9  -9   7      262.59      305.05     19.29 o 
  -8  -9   7        5.22        4.96      2.91 o 
  -7  -9   7        0.21        2.05      3.34 o 
  -6  -9   7       26.73       18.82      4.00 o 
  -5  -9   7      167.16      171.88      7.96 o 
  -4  -9   7       54.43       43.13     15.67 o 
  -3  -9   7        2.03        5.64      3.29 o 
  -2  -9   7       37.85       33.16      4.00 o 
  -1  -9   7       28.98       32.45      3.22 o 
   0  -9   7       56.22       64.91      9.38 o 
   1  -9   7      582.02      615.33     11.63 o 
   2  -9   7      220.23      224.69      5.55 o 
   3  -9   7        4.74        8.03      3.37 o 
   4  -9   7       30.02       20.97      5.06 o 
   5  -9   7        8.10        3.13      4.41 o 
   6  -9   7        2.13       -1.15      6.79 o 
   7  -9   7      121.45      127.60      8.15 o 
   8  -9   7        3.03        2.82      6.22 o 
   9  -9   7        6.56        4.61      4.57 o 
  10  -9   7      140.28      165.61     14.90 o 
 -10  -8   7       74.26       77.97      9.48 o 
  -9  -8   7       56.02       48.49      4.03 o 
  -8  -8   7      380.90      377.72     13.94 o 
  -7  -8   7       33.20       52.69      5.09 o 
  -6  -8   7       15.52       10.87      3.48 o 
  -5  -8   7        0.89        2.98      4.30 o 
  -4  -8   7        0.69       -1.35      3.92 o 
  -3  -8   7       13.28       17.38      3.11 o 
  -2  -8   7        0.78        3.13      3.66 o 
  -1  -8   7        3.49       -0.03      2.79 o 
   0  -8   7      738.35      755.70     24.52 o 
   1  -8   7       13.12       19.94      3.24 o 
   2  -8   7      319.35      352.70      7.21 o 
   3  -8   7      844.17      853.91     13.45 o 
   4  -8   7      158.66      162.12      9.60 o 
   5  -8   7       80.57       83.69      4.59 o 
   6  -8   7        0.91        1.40      6.55 o 
   7  -8   7       13.85       11.22      4.25 o 
   8  -8   7        8.59        7.92      3.61 o 
   9  -8   7        6.94       10.55      3.75 o 
  10  -8   7       58.05       63.55      7.63 o 
  11  -8   7      140.93      136.15     21.16 o 
 -10  -7   7       23.02       24.67      8.90 o 
  -9  -7   7      107.40       93.12      5.94 o 
  -8  -7   7        9.83        6.22      5.90 o 
  -7  -7   7       66.86       67.08     10.49 o 
  -6  -7   7      107.83      126.94      6.27 o 
  -5  -7   7      123.02      138.43      4.44 o 
  -4  -7   7        7.17        6.83      6.76 o 
  -3  -7   7       76.64       60.17      3.16 o 
  -2  -7   7        9.97        4.23      2.60 o 
  -1  -7   7      599.34      651.55     13.12 o 
   0  -7   7      360.21      340.68      9.33 o 
   1  -7   7       93.49       52.35      3.51 o 
   2  -7   7      177.82      151.27      4.67 o 
   3  -7   7      173.46      151.02      4.10 o 
   4  -7   7      366.58      386.31      8.73 o 
   5  -7   7      139.56      123.00     10.86 o 
   6  -7   7       35.82       30.92      2.77 o 
   7  -7   7        0.95        0.49      2.56 o 
   8  -7   7        2.22        4.51      3.27 o 
   9  -7   7        3.27        3.00      3.62 o 
  10  -7   7      282.28      300.48     11.36 o 
  11  -7   7        0.07        9.11      5.41 o 
  12  -7   7       36.02       32.06     14.71 o 
 -11  -6   7       11.55        9.08      7.54 o 
 -10  -6   7        1.56        2.61      8.57 o 
  -9  -6   7        6.60        3.83      2.92 o 
  -8  -6   7       62.63       90.81      6.59 o 
  -7  -6   7       66.58       67.49      4.89 o 
  -6  -6   7       87.70      104.24      3.95 o 
  -5  -6   7       16.79       17.18      3.34 o 
  -4  -6   7      120.06      121.91      3.87 o 
  -3  -6   7       20.11       19.86      2.32 o 
  -2  -6   7        2.78       11.62      2.75 o 
  -1  -6   7       34.24       15.10      2.71 o 
   0  -6   7      159.49      160.95      4.36 o 
   1  -6   7        3.22        9.76      2.54 o 
   2  -6   7       30.43       39.15      2.82 o 
   3  -6   7      509.09      561.62     11.36 o 
   4  -6   7      698.33      768.77     13.46 o 
   5  -6   7       94.00       92.61      5.95 o 
   6  -6   7       90.27       83.36      3.37 o 
   7  -6   7        5.03        3.01      2.66 o 
   8  -6   7        6.25        8.45      2.47 o 
   9  -6   7       15.31       19.71      3.70 o 
  10  -6   7        9.07       13.16      3.34 o 
  11  -6   7        1.83       -0.81      4.46 o 
  12  -6   7       19.96       19.19      6.56 o 
  13  -6   7        4.07       -1.11      6.92 o 
 -11  -5   7       31.16       32.48      6.91 o 
 -10  -5   7       15.48       14.87      3.95 o 
  -9  -5   7        3.90       -1.78      8.67 o 
  -8  -5   7       48.11       35.41      5.85 o 
  -7  -5   7      102.40       91.34      5.56 o 
  -6  -5   7        9.60        8.45      2.90 o 
  -5  -5   7        1.21        5.61      1.92 o 
  -4  -5   7       47.22       54.23      3.69 o 
  -3  -5   7        1.51        1.94      1.96 o 
  -2  -5   7      260.96      295.15      6.34 o 
  -1  -5   7      605.38      586.15     13.01 o 
   0  -5   7      853.90      920.36     15.03 o 
   1  -5   7        0.00       -2.66      1.77 o 
   2  -5   7        0.02        1.88      1.81 o 
   3  -5   7      194.32      179.42      7.14 o 
   4  -5   7      708.05      682.41     11.21 o 
   5  -5   7       54.14       61.93      5.09 o 
   6  -5   7        4.27        4.88      2.35 o 
   7  -5   7      549.81      510.98     10.36 o 
   8  -5   7       36.86       34.48      2.65 o 
   9  -5   7      304.70      260.14      6.68 o 
  10  -5   7        1.82        1.29      2.86 o 
  11  -5   7        7.17        5.34      6.36 o 
  12  -5   7        7.09       19.53      5.11 o 
  13  -5   7        0.01      -12.15      8.10 o 
 -11  -4   7        0.00        2.89      4.43 o 
 -10  -4   7       75.93       83.24      6.05 o 
  -9  -4   7       36.96       41.26      6.21 o 
  -8  -4   7       12.29       12.43      2.76 o 
  -7  -4   7      425.61      410.39      8.42 o 
  -6  -4   7       11.36        8.34      4.46 o 
  -5  -4   7      196.09      160.13      5.12 o 
  -4  -4   7      380.24      413.01      7.49 o 
  -3  -4   7       31.09       32.46      2.60 o 
  -2  -4   7      976.14      956.24     15.32 o 
  -1  -4   7      365.58      322.79      9.92 o 
   0  -4   7       60.27       59.62      3.34 o 
   1  -4   7       33.43       28.76      3.08 o 
   2  -4   7        0.66        1.95      5.46 o 
   3  -4   7       14.39       19.36      2.07 o 
   4  -4   7      122.13      115.10      3.30 o 
   5  -4   7      224.90      192.57      3.50 o 
   6  -4   7       96.81       93.62      2.92 o 
   7  -4   7       18.18       11.42      4.00 o 
   8  -4   7       55.97       57.38      3.21 o 
   9  -4   7      486.32      491.50     10.01 o 
  10  -4   7       68.11       70.95      7.06 o 
  11  -4   7        0.07       -4.87      4.08 o 
  12  -4   7        2.77        6.02      4.99 o 
  13  -4   7        3.13       -7.67      9.10 o 
  14  -4   7       32.29       22.66      5.03 o 
 -11  -3   7        0.38        8.60      4.80 o 
 -10  -3   7       33.98       39.70      5.17 o 
  -9  -3   7       74.25       78.47      5.77 o 
  -8  -3   7        0.46       -0.51      2.01 o 
  -7  -3   7      163.50      175.50      5.29 o 
  -6  -3   7     1043.66     1039.18     19.58 o 
  -5  -3   7       10.14       15.42      2.22 o 
  -4  -3   7      274.44      251.07      5.31 o 
  -3  -3   7       11.33        7.81      2.90 o 
  -2  -3   7       47.54       29.78      2.15 o 
  -1  -3   7      767.94      761.00     12.22 o 
   0  -3   7      345.52      368.21      6.88 o 
   1  -3   7      659.57      695.19     10.19 o 
   2  -3   7       77.50       72.74      2.62 o 
   3  -3   7      384.98      385.18      7.02 o 
   4  -3   7      719.29      783.58      9.99 o 
   5  -3   7       58.23       53.91      1.92 o 
   6  -3   7       11.52        8.95      2.10 o 
   7  -3   7       40.88       45.32      2.30 o 
   8  -3   7       26.73       31.11      5.01 o 
   9  -3   7      102.90      118.33      3.72 o 
  10  -3   7       14.56       19.06      1.57 o 
  11  -3   7       90.31       82.36      7.58 o 
  12  -3   7        0.08       -0.04      3.20 o 
  13  -3   7        5.70        3.05      6.00 o 
  14  -3   7        0.94        3.66      5.41 o 
 -11  -2   7       15.05        8.92      4.83 o 
 -10  -2   7       29.26       20.83      9.70 o 
  -9  -2   7        2.34       -0.26      3.99 o 
  -8  -2   7      173.35      173.90      4.72 o 
  -7  -2   7      218.46      211.82     16.87 o 
  -6  -2   7      385.70      389.96     20.91 o 
  -5  -2   7        3.43        3.43      1.91 o 
  -4  -2   7      317.13      303.62      5.47 o 
  -3  -2   7       62.24       62.98      2.67 o 
  -2  -2   7      303.83      293.91      5.23 o 
  -1  -2   7      306.95      285.15      5.16 o 
   0  -2   7       13.28        5.69      2.18 o 
   1  -2   7       65.63       58.97      2.41 o 
   2  -2   7      166.07      172.70      3.67 o 
   3  -2   7      419.31      428.07      6.94 o 
   4  -2   7      100.77      116.67      2.84 o 
   5  -2   7     1205.79     1118.88     12.92 o 
   6  -2   7      195.67      223.95      6.28 o 
   7  -2   7       32.54       41.43      2.23 o 
   8  -2   7       43.27       32.67      2.02 o 
   9  -2   7      623.16      650.19     12.97 o 
  10  -2   7       85.16       76.20      7.09 o 
  11  -2   7        0.13       -0.06      3.68 o 
  12  -2   7       73.28       93.47      4.78 o 
  13  -2   7       26.97       27.20      4.37 o 
  14  -2   7       27.89       31.32      4.67 o 
  15  -2   7        1.57        6.14      8.31 o 
 -11  -1   7       31.36       40.82      6.67 o 
 -10  -1   7        8.71       15.66      5.94 o 
  -9  -1   7       10.65       10.29      2.95 o 
  -8  -1   7        0.07        1.77      3.44 o 
  -7  -1   7      120.29      122.21      4.31 o 
  -6  -1   7       21.98       26.73      2.72 o 
  -5  -1   7        4.06        8.17      2.02 o 
  -4  -1   7      231.33      199.26      4.25 o 
  -3  -1   7       12.26        7.05      1.86 o 
  -2  -1   7       34.45       34.62      2.10 o 
  -1  -1   7      399.15      342.13     18.29 o 
   0  -1   7      267.87      311.35      5.95 o 
   1  -1   7     2756.19     2896.78     39.15 o 
   2  -1   7     1557.20     1352.60     31.32 o 
   3  -1   7       53.93      120.36      2.98 o 
   4  -1   7     2215.56     2358.95     26.40 o 
   5  -1   7      487.73      468.38      6.51 o 
   6  -1   7        2.22        1.16      1.23 o 
   7  -1   7      171.01      164.31      3.43 o 
   8  -1   7       35.29       40.65      1.93 o 
   9  -1   7     1759.34     1790.55     37.91 o 
  10  -1   7      444.91      437.24      8.79 o 
  11  -1   7      134.17      111.19      4.11 o 
  12  -1   7      204.12      216.88      6.60 o 
  13  -1   7        0.67        3.09      3.51 o 
  14  -1   7      104.14      113.67      6.09 o 
  15  -1   7       19.90       10.68      5.63 o 
 -11   0   7      162.87      172.48     18.22 o 
 -10   0   7       67.49       69.70      6.86 o 
  -9   0   7        0.13       -4.00      4.81 o 
  -8   0   7       69.98       62.17      3.73 o 
  -7   0   7        0.08       -3.08      2.36 o 
  -6   0   7        4.86       -0.31      2.22 o 
  -5   0   7      108.05      106.93      5.55 o 
  -4   0   7       12.06       12.32      3.78 o 
  -3   0   7     1246.29     1301.50     30.23 o 
  -2   0   7      238.79      242.64      7.41 o 
  -1   0   7     1628.32     1560.38     59.13 o 
   0   0   7     1997.97     1847.94     25.67 o 
   1   0   7      974.89      961.48     14.70 o 
   2   0   7      496.60      641.70      9.25 o 
   3   0   7     2600.20     2448.78     33.97 o 
   4   0   7        3.12       19.98      2.68 o 
   5   0   7       71.47       81.38      2.19 o 
   6   0   7       50.10       32.27      2.26 o 
   7   0   7      308.08      284.88      5.78 o 
   8   0   7       10.55       12.53      1.98 o 
   9   0   7      103.54       81.45      2.85 o 
  10   0   7      596.45      639.58     10.92 o 
  11   0   7       70.41       61.02      2.27 o 
  12   0   7      100.42       78.36      3.82 o 
  13   0   7       29.38       23.60      4.53 o 
  14   0   7       12.10       19.97     12.55 o 
  15   0   7       70.19       88.24      7.23 o 
 -11   1   7       11.58        5.49     14.00 o 
 -10   1   7      131.15      113.47      8.08 o 
  -9   1   7       86.22       82.01      6.18 o 
  -8   1   7      246.96      220.14      7.03 o 
  -7   1   7       35.03       20.66      3.41 o 
  -6   1   7        3.64        4.67      2.33 o 
  -5   1   7       18.23       20.60      2.89 o 
  -4   1   7       59.04       63.06      2.26 o 
  -3   1   7      607.29      639.76     27.60 o 
  -2   1   7     2766.13     2869.05     46.34 o 
  -1   1   7      590.20      539.17      8.28 o 
   0   1   7      341.04      325.28      5.43 o 
   1   1   7      121.74      194.78      3.79 o 
   2   1   7      898.28      981.89     13.44 o 
   3   1   7     4983.07     4934.64     60.27 o 
   4   1   7     3171.95     3168.04     34.89 o 
   5   1   7      485.88      440.50      6.15 o 
   6   1   7      454.87      479.71      6.42 o 
   7   1   7       33.51       36.62      1.52 o 
   8   1   7      248.56      243.72      4.10 o 
   9   1   7     1047.16     1019.90     20.96 o 
  10   1   7      268.98      261.71      5.22 o 
  11   1   7      107.19      115.44      3.14 o 
  12   1   7       30.23       33.96      2.52 o 
  13   1   7       74.36       77.63     12.24 o 
  14   1   7      153.28      156.52      5.67 o 
  15   1   7       10.02       11.52      5.76 o 
  16   1   7       17.37        6.21      7.81 o 
 -11   2   7      193.45      201.67     14.11 o 
 -10   2   7       32.96       35.01      5.57 o 
  -9   2   7       12.23       14.26      4.83 o 
  -8   2   7      411.65      416.34     11.63 o 
  -7   2   7       53.09       44.74      5.42 o 
  -6   2   7        5.59        0.21      2.66 o 
  -5   2   7       50.99       47.42      2.76 o 
  -4   2   7      253.47      249.68      5.31 o 
  -3   2   7       60.39       82.71      5.02 o 
  -2   2   7       13.32       11.04      1.81 o 
  -1   2   7     1022.07      850.84     11.65 o 
   0   2   7      236.35      250.84      4.42 o 
   1   2   7      742.35      601.17      8.74 o 
   2   2   7        6.51        7.75      1.69 o 
   3   2   7      391.45      536.20      8.31 o 
   4   2   7       57.49       53.18      1.97 o 
   5   2   7       23.34        3.31      1.35 o 
   6   2   7      325.63      307.67      4.44 o 
   7   2   7     1070.01     1088.52     12.53 o 
   8   2   7       58.70       49.96      2.22 o 
   9   2   7        7.68        5.31      3.44 o 
  10   2   7      666.89      630.56      9.49 o 
  11   2   7      500.87      489.70      8.57 o 
  12   2   7      338.89      316.73      5.36 o 
  13   2   7      479.96      535.92     10.09 o 
  14   2   7       74.00       59.12      8.11 o 
  15   2   7        1.51       -7.21      4.81 o 
  16   2   7       45.58       54.67     10.54 o 
 -11   3   7        7.03        3.76      7.39 o 
 -10   3   7       27.11       36.20     13.14 o 
  -9   3   7       91.57      104.40     15.05 o 
  -8   3   7        4.33        6.82      3.74 o 
  -7   3   7       11.03        4.86      5.01 o 
  -6   3   7        1.27       -3.48      2.32 o 
  -5   3   7        4.56       10.47      7.49 o 
  -4   3   7       63.80       68.08      3.95 o 
  -3   3   7      149.11      147.16      3.79 o 
  -2   3   7      528.18      621.58     18.58 o 
  -1   3   7       21.82       20.27      1.90 o 
   0   3   7       12.45       13.96      1.69 o 
   1   3   7      109.71      111.65      2.87 o 
   2   3   7     2860.56     2677.90     33.62 o 
   3   3   7      446.34      535.22      7.96 o 
   4   3   7      180.42      149.03      3.21 o 
   5   3   7       11.31        5.42      1.15 o 
   6   3   7     1079.19     1067.20     13.65 o 
   7   3   7       63.54       44.85      1.56 o 
   8   3   7      288.30      266.28      5.35 o 
   9   3   7      160.27      139.02      2.74 o 
  10   3   7       32.99       28.87      1.95 o 
  11   3   7      266.30      302.02      5.35 o 
  12   3   7      167.31      150.20      3.43 o 
  13   3   7        1.20        0.21      2.93 o 
  14   3   7       70.20       70.87      4.61 o 
  15   3   7        0.52       -5.30      4.23 o 
  16   3   7        9.25        6.53      7.01 o 
 -10   4   7       40.49       43.87      5.64 o 
  -9   4   7        3.17        6.91      8.12 o 
  -8   4   7      222.23      233.06      9.51 o 
  -7   4   7        0.02       -2.23      8.92 o 
  -6   4   7       81.85       73.35      6.77 o 
  -5   4   7       12.15       17.18      2.01 o 
  -4   4   7        0.00       -0.44      1.85 o 
  -3   4   7       43.31       55.11      2.58 o 
  -2   4   7        2.39        3.43      1.71 o 
  -1   4   7        8.57        4.23      1.64 o 
   0   4   7       62.31       78.35      4.63 o 
   1   4   7      110.51      100.61      2.75 o 
   2   4   7       79.43       46.37      1.58 o 
   3   4   7      509.67      650.91     10.22 o 
   4   4   7        1.19        0.60      1.70 o 
   5   4   7      164.52      104.38      4.85 o 
   6   4   7     1318.38     1336.08     14.91 o 
   7   4   7      136.31      181.56      2.97 o 
   8   4   7      501.86      551.80      6.67 o 
   9   4   7       39.14       39.53      1.60 o 
  10   4   7       25.75       21.80      1.02 o 
  11   4   7      205.04      217.86      5.94 o 
  12   4   7       78.01       85.38      2.70 o 
  13   4   7        7.96        3.10      2.96 o 
  14   4   7      151.40      164.48      5.77 o 
  15   4   7       69.51       70.13      4.55 o 
  16   4   7       86.55       95.62     11.81 o 
 -10   5   7       20.35       14.19      9.80 o 
  -9   5   7        3.36        2.36      4.65 o 
  -8   5   7        9.35       13.60      8.43 o 
  -7   5   7       63.58       73.93      5.58 o 
  -6   5   7        4.77        1.70      1.99 o 
  -5   5   7      291.03      253.29      6.01 o 
  -4   5   7       25.51       33.24      2.31 o 
  -3   5   7      180.37      178.14      3.79 o 
  -2   5   7       25.91       26.18      2.04 o 
  -1   5   7      299.37      287.13      4.82 o 
   0   5   7      321.47      339.55      5.40 o 
   1   5   7      499.58      486.21      7.40 o 
   2   5   7      946.25      939.90     17.81 o 
   3   5   7      630.10      668.01     10.03 o 
   4   5   7     1199.32     1095.58     28.69 o 
   5   5   7     1020.68     1104.96     18.80 o 
   6   5   7      265.77      199.94      3.28 o 
   7   5   7       77.44       49.84      1.76 o 
   8   5   7      537.90      633.02     15.37 o 
   9   5   7       29.49       25.83      2.25 o 
  10   5   7       30.22       26.24      1.67 o 
  11   5   7       26.45       21.41      2.19 o 
  12   5   7        5.74        4.14      2.21 o 
  13   5   7      128.48      137.01      4.70 o 
  14   5   7        0.01        2.11      5.98 o 
  15   5   7        1.60        6.66      3.35 o 
  16   5   7        7.74        6.52      4.64 o 
 -10   6   7        9.91        9.63      8.79 o 
  -9   6   7       88.92       83.18      7.31 o 
  -8   6   7        6.91        7.72      8.12 o 
  -7   6   7        3.95        5.96      4.17 o 
  -6   6   7       47.84       45.55      5.97 o 
  -5   6   7      131.74      131.84     11.28 o 
  -4   6   7      161.48      114.44      9.20 o 
  -3   6   7       27.82       16.30      1.93 o 
  -2   6   7       53.21       61.59      4.08 o 
  -1   6   7      484.64      507.59      8.22 o 
   0   6   7       17.26       19.51      1.71 o 
   1   6   7       61.96       61.41      2.56 o 
   2   6   7      775.55      925.16     13.64 o 
   3   6   7      323.58      353.83      5.74 o 
   4   6   7       33.93       39.24      1.30 o 
   5   6   7      245.48      338.79      5.79 o 
   6   6   7     1437.19     1457.54     23.36 o 
   7   6   7       67.42      118.75      5.21 o 
   8   6   7       36.92       48.94      2.08 o 
   9   6   7       64.05       59.91      2.10 o 
  10   6   7        0.00        0.19      1.60 o 
  11   6   7       98.55       66.50      3.64 o 
  12   6   7       29.62       19.49      4.89 o 
  13   6   7        0.00       -4.49      2.99 o 
  14   6   7        0.80       -2.87      3.52 o 
  15   6   7        5.50        1.43      3.98 o 
  16   6   7        0.39        5.98      6.85 o 
  -9   7   7        5.44        7.04      5.51 o 
  -8   7   7        6.70        3.01      6.56 o 
  -7   7   7        9.94        8.56     10.48 o 
  -6   7   7       67.20       72.35      9.98 o 
  -5   7   7       28.04       22.88      5.14 o 
  -4   7   7       27.93       20.11      6.52 o 
  -3   7   7      247.91      221.45      5.55 o 
  -2   7   7     1635.57     1549.13     22.85 o 
  -1   7   7      985.08     1073.99     15.96 o 
   0   7   7      276.27      347.06      6.25 o 
   1   7   7      203.14      181.87      3.57 o 
   2   7   7      192.42      199.85      3.84 o 
   3   7   7       76.43       53.08      2.28 o 
   4   7   7      222.23      203.18      4.91 o 
   5   7   7       19.85       15.87      1.58 o 
   6   7   7      208.02      159.28      6.02 o 
   7   7   7       10.22       10.34      3.57 o 
   8   7   7        3.29        2.61      1.18 o 
   9   7   7       56.90       36.27      2.42 o 
  10   7   7       45.25       50.48      3.39 o 
  11   7   7        5.36        7.05      1.45 o 
  12   7   7        7.31        9.81      1.86 o 
  13   7   7       30.97       30.49      5.33 o 
  14   7   7       71.46       86.06      4.45 o 
  15   7   7        2.44        6.30      6.03 o 
  16   7   7        6.33        0.68      4.45 o 
  -9   8   7        6.83        3.47      5.97 o 
  -8   8   7       34.15       35.27      5.62 o 
  -7   8   7      105.11      144.14      9.00 o 
  -6   8   7        0.47        0.72      4.84 o 
  -5   8   7       72.12       64.35      8.93 o 
  -4   8   7      117.55       99.46      4.28 o 
  -3   8   7       30.13       31.79      6.63 o 
  -2   8   7        0.80        1.24      2.10 o 
  -1   8   7     1109.17     1066.67     19.42 o 
   0   8   7       43.72       33.18      2.10 o 
   1   8   7      108.63      131.00      6.76 o 
   2   8   7      210.86      240.68      4.55 o 
   3   8   7      355.88      315.34      5.34 o 
   4   8   7       59.36       59.10      3.19 o 
   5   8   7       17.77       20.42      1.36 o 
   6   8   7      137.37      141.14      2.76 o 
   7   8   7      345.90      349.94      5.71 o 
   8   8   7        4.56        8.56      1.49 o 
   9   8   7      269.75      292.42      5.05 o 
  10   8   7       65.14       63.96      2.38 o 
  11   8   7       73.09       81.13      3.88 o 
  12   8   7      750.39      807.26     12.79 o 
  13   8   7        0.57        1.41      1.92 o 
  14   8   7        7.43        3.16      4.34 o 
  15   8   7       63.38       62.87     10.78 o 
  -8   9   7        0.01        3.46      4.70 o 
  -7   9   7       64.39       64.53      9.77 o 
  -6   9   7        2.34       16.49     22.00 o 
  -5   9   7       41.67       50.54      5.69 o 
  -4   9   7      206.68      229.27     10.03 o 
  -3   9   7      108.81      111.67      6.39 o 
  -2   9   7      637.23      681.67     24.77 o 
  -1   9   7      225.72      206.50      5.31 o 
   0   9   7       44.64       49.94      2.47 o 
   1   9   7       82.04       85.03      5.98 o 
   2   9   7        0.02        1.26      1.72 o 
   3   9   7        5.35        3.18      2.99 o 
   4   9   7       13.96       13.08      3.16 o 
   5   9   7      100.49       90.27      2.41 o 
   6   9   7      240.08      246.30      3.93 o 
   7   9   7      171.54      186.12      8.75 o 
   8   9   7       17.43       17.00      3.67 o 
   9   9   7      226.18      215.07      4.16 o 
  10   9   7        3.49        0.94      2.21 o 
  11   9   7      149.08      138.53      9.18 o 
  12   9   7      116.58       95.31      4.26 o 
  13   9   7        6.10        0.93      4.89 o 
  14   9   7       19.50       21.02      5.07 o 
  15   9   7       10.05        8.53      7.43 o 
  -7  10   7       44.65       47.12      9.07 o 
  -6  10   7       45.89       52.08     11.49 o 
  -5  10   7       70.89      100.15      7.44 o 
  -4  10   7        3.35        1.31      3.21 o 
  -3  10   7      191.24      199.13      6.65 o 
  -2  10   7        2.47        2.92      2.46 o 
  -1  10   7       26.09       20.11      2.47 o 
   0  10   7        0.35        1.85      3.23 o 
   1  10   7        0.43        6.33      1.85 o 
   2  10   7       57.27       62.54      4.08 o 
   3  10   7      113.53       89.10      8.49 o 
   4  10   7       25.01       20.04      1.69 o 
   5  10   7       24.35       14.24      1.59 o 
   6  10   7      109.93       89.90      2.58 o 
   7  10   7      575.70      592.90      8.73 o 
   8  10   7      160.85      202.96      7.23 o 
   9  10   7      451.59      504.19      7.33 o 
  10  10   7        4.07        8.96      2.34 o 
  11  10   7       34.59       40.10      3.59 o 
  12  10   7        2.88        4.02      4.81 o 
  13  10   7        8.58       11.72      4.12 o 
  14  10   7      137.99      148.34      8.79 o 
  15  10   7        0.26        2.53      6.07 o 
  -7  11   7        5.96        8.16      9.80 o 
  -6  11   7       22.94       15.29      5.91 o 
  -5  11   7       44.69       38.57      5.76 o 
  -4  11   7       19.02       21.62      9.77 o 
  -3  11   7       19.85       14.87      7.05 o 
  -2  11   7       28.33       21.07      3.29 o 
  -1  11   7      118.83      117.98      6.40 o 
   0  11   7       20.33       15.66      2.52 o 
   1  11   7      131.02      137.94      4.14 o 
   2  11   7      122.35       99.15      3.97 o 
   3  11   7       16.09       22.83      2.49 o 
   4  11   7        2.21        3.80      2.06 o 
   5  11   7       16.38       18.14      1.89 o 
   6  11   7        0.43        3.77      1.43 o 
   7  11   7     2659.07     2799.73     32.37 o 
   8  11   7      746.75      750.00     10.68 o 
   9  11   7      117.63      114.17      2.99 o 
  10  11   7       26.55       27.77      2.84 o 
  11  11   7       19.92       30.41      3.80 o 
  12  11   7       26.05       21.15      6.80 o 
  13  11   7       29.64       33.52      5.88 o 
  14  11   7       28.03       35.19      7.55 o 
  -6  12   7       11.57       -1.65      7.83 o 
  -5  12   7      121.78      134.77      9.27 o 
  -4  12   7       42.98       63.81     13.94 o 
  -3  12   7       10.98        6.85     10.44 o 
  -2  12   7       21.21       28.98      4.45 o 
  -1  12   7       37.08       40.29      4.55 o 
   0  12   7       20.21       22.32      3.46 o 
   1  12   7       62.57       59.15      3.08 o 
   2  12   7       78.52       77.64      6.67 o 
   3  12   7       69.95       68.82      4.02 o 
   4  12   7      371.88      377.08     12.37 o 
   5  12   7       17.83       20.22      1.91 o 
   6  12   7       70.71       64.04      2.78 o 
   7  12   7       83.88       81.72      2.86 o 
   8  12   7       84.42       94.79      9.33 o 
   9  12   7        6.38        3.56      1.77 o 
  10  12   7       76.64       73.02      5.16 o 
  11  12   7        1.70        2.67      6.21 o 
  12  12   7        4.27       -3.82      4.80 o 
  13  12   7       12.60        8.41      7.10 o 
  14  12   7        1.86       -7.94      6.08 o 
  -4  13   7       18.68       10.98      4.90 o 
  -3  13   7       30.16       50.32      5.61 o 
  -2  13   7       19.02       16.54      6.26 o 
  -1  13   7       21.61       21.42      5.90 o 
   0  13   7       59.79       84.91      5.08 o 
   1  13   7       31.10       24.49      7.99 o 
   2  13   7      168.82      145.50      4.85 o 
   3  13   7      134.50      114.78      7.26 o 
   4  13   7       12.80       14.08      6.65 o 
   5  13   7      143.13      148.33      6.88 o 
   6  13   7       61.90       54.06      4.38 o 
   7  13   7        3.74       -3.09      2.67 o 
   8  13   7        8.79        9.98      5.09 o 
   9  13   7       29.77       36.16      2.82 o 
  10  13   7        0.01        2.66      4.01 o 
  11  13   7        3.84       13.39      9.47 o 
  12  13   7        0.33        5.11      5.14 o 
  13  13   7       33.60       30.25      6.83 o 
  -3  14   7        6.03       13.40      4.61 o 
  -2  14   7        1.27       -5.16      5.25 o 
  -1  14   7       44.32       33.48      6.27 o 
   0  14   7       11.38       16.57      9.90 o 
   1  14   7      106.70       93.53      6.23 o 
   2  14   7       24.82       21.36      4.38 o 
   3  14   7        1.64       -3.47      8.24 o 
   4  14   7       21.47       36.66      5.43 o 
   5  14   7        4.34        5.98      4.00 o 
   6  14   7      154.88      166.45      7.70 o 
   7  14   7        1.69       -0.22      4.05 o 
   8  14   7        5.29        2.29     10.92 o 
   9  14   7        0.08        5.34      6.21 o 
  10  14   7       23.03       21.38     13.53 o 
  11  14   7        0.14       -4.79      9.45 o 
  12  14   7        3.98        7.73     10.57 o 
  -2  15   7        6.80       16.82      6.08 o 
  -1  15   7        0.18       -0.54      5.33 o 
   0  15   7        8.64        1.67      4.87 o 
   1  15   7        2.03       -0.22      7.65 o 
   2  15   7       34.84       32.97      5.83 o 
   3  15   7       17.48       13.13      5.29 o 
   4  15   7        6.37        5.34      4.20 o 
   5  15   7        9.29        6.21      4.89 o 
   6  15   7       22.53       17.31      4.85 o 
   7  15   7       66.99       68.76      5.45 o 
   8  15   7        1.67       -5.34      3.56 o 
   9  15   7       31.46       29.97      9.97 o 
  10  15   7       28.11        7.12      7.56 o 
  11  15   7       77.17       70.53     12.15 o 
   0  16   7        6.57        9.08     12.68 o 
   1  16   7       12.80        2.22      7.56 o 
   2  16   7       10.33        1.58      6.92 o 
   3  16   7       13.85        6.21      5.81 o 
   4  16   7        3.45       48.10     15.11 o 
   5  16   7       21.02       25.12      4.94 o 
   6  16   7      157.04      167.23      9.66 o 
   7  16   7       41.07       51.48      5.78 o 
   8  16   7        2.37        5.76      7.30 o 
   9  16   7       14.51       19.35      9.19 o 
  -2 -13   8       34.95       24.09      7.68 o 
  -1 -13   8        8.71       22.10     16.04 o 
   0 -13   8        9.48       14.73      8.83 o 
   1 -13   8       98.31      132.36     16.66 o 
   2 -13   8       21.53       13.07     13.82 o 
  -5 -12   8        4.46        1.39      4.54 o 
  -4 -12   8        0.06        1.57      5.65 o 
  -3 -12   8        0.52        3.70      8.65 o 
  -2 -12   8        0.23        2.13      8.44 o 
  -1 -12   8       19.24       38.41      7.72 o 
   0 -12   8        0.10        2.60     11.23 o 
   1 -12   8        7.87        5.92      9.70 o 
   2 -12   8       67.29       50.85      8.92 o 
   3 -12   8        1.45       -6.31      5.59 o 
   4 -12   8        0.84       -4.50     12.11 o 
   5 -12   8       19.53        9.27     10.37 o 
  -6 -11   8        0.78        0.31      4.11 o 
  -5 -11   8        3.76       -2.55      3.65 o 
  -4 -11   8        2.12        3.14      3.90 o 
  -3 -11   8        2.33        0.78      3.92 o 
  -2 -11   8        1.34       -1.02      4.43 o 
  -1 -11   8        7.07        5.80      4.49 o 
   0 -11   8       52.28       59.39      7.98 o 
   1 -11   8       62.55       82.11      7.27 o 
   2 -11   8       53.62       67.51      7.41 o 
   3 -11   8        0.09        0.89      5.34 o 
   4 -11   8       27.40       28.36      7.82 o 
   5 -11   8        5.07       -1.10     14.26 o 
   6 -11   8       13.06       17.27     14.16 o 
   7 -11   8        0.16       16.77      6.55 o 
  -8 -10   8       51.72       47.70     10.72 o 
  -7 -10   8        6.03        1.81      5.43 o 
  -6 -10   8        8.25        7.04      3.50 o 
  -5 -10   8      114.95      106.72     19.84 o 
  -4 -10   8      115.43      132.41      8.18 o 
  -3 -10   8        9.42       13.47      6.06 o 
  -2 -10   8        1.66        7.57      4.97 o 
  -1 -10   8       84.19       98.28      5.96 o 
   0 -10   8       21.87       24.89      3.98 o 
   1 -10   8      275.08      323.82     26.62 o 
   2 -10   8      454.48      451.79     13.96 o 
   3 -10   8        1.68        7.14      5.52 o 
   4 -10   8        0.48        9.26      6.54 o 
   5 -10   8        1.30       -1.34     10.90 o 
   6 -10   8       39.65       45.86      6.54 o 
   7 -10   8       74.26       49.34      9.86 o 
   8 -10   8      129.06      121.98      9.34 o 
  -8  -9   8       57.66       57.42     11.08 o 
  -7  -9   8        0.14       10.45      3.99 o 
  -6  -9   8        6.43        8.84      6.45 o 
  -5  -9   8       33.96       41.63      7.00 o 
  -4  -9   8       43.21       36.63     14.71 o 
  -3  -9   8       12.57       29.34     15.26 o 
  -2  -9   8       11.61        6.27      4.42 o 
  -1  -9   8       29.69       23.44      3.62 o 
   0  -9   8       96.47      106.55      4.80 o 
   1  -9   8        1.33       -0.84      2.26 o 
   2  -9   8       65.10       85.32      6.02 o 
   3  -9   8      271.90      285.19      9.97 o 
   4  -9   8        3.33       17.93     10.68 o 
   5  -9   8        3.62       11.47      5.26 o 
   6  -9   8       24.61       26.77      5.52 o 
   7  -9   8       20.50       26.88      6.96 o 
   8  -9   8       11.37       16.46      5.47 o 
   9  -9   8       69.52       85.32     12.09 o 
  10  -9   8        2.10       -8.47     13.14 o 
  -9  -8   8      155.38      195.73     15.44 o 
  -8  -8   8      160.04      155.21      7.95 o 
  -7  -8   8       25.08       22.69      4.89 o 
  -6  -8   8        2.32       -4.87      6.65 o 
  -5  -8   8        1.45       -3.48      3.77 o 
  -4  -8   8        0.02        2.93      5.19 o 
  -3  -8   8        2.52        2.22      3.46 o 
  -2  -8   8        9.12        8.19      3.26 o 
  -1  -8   8       99.37      106.98      4.43 o 
   0  -8   8       32.35       32.62      3.18 o 
   1  -8   8       89.07       95.07     15.38 o 
   2  -8   8      578.81      633.93     13.35 o 
   3  -8   8      254.88      268.76      7.29 o 
   4  -8   8       10.78       11.29      7.13 o 
   5  -8   8       10.19       15.46      6.01 o 
   6  -8   8       39.18       42.52      9.20 o 
   7  -8   8        0.14        7.44      6.01 o 
   8  -8   8        0.30       -4.50      3.50 o 
   9  -8   8       25.53       16.17      7.43 o 
  10  -8   8      134.00      112.98     11.68 o 
  11  -8   8       27.86       26.59      6.43 o 
 -10  -7   8        4.70        5.76     10.46 o 
  -9  -7   8       52.32       41.28     10.32 o 
  -8  -7   8       43.50       40.42      8.55 o 
  -7  -7   8       30.08       32.12      3.94 o 
  -6  -7   8        3.39        5.92      3.22 o 
  -5  -7   8        0.01       12.95     11.12 o 
  -4  -7   8        0.46       -2.60      3.33 o 
  -3  -7   8       13.58       12.77      2.69 o 
  -2  -7   8        4.26        0.88      2.67 o 
  -1  -7   8        0.02        7.02      3.33 o 
   0  -7   8     1253.01     1358.03     29.19 o 
   1  -7   8      150.25      170.40      5.52 o 
   2  -7   8        7.99        9.76      4.58 o 
   3  -7   8      748.62      792.92     21.76 o 
   4  -7   8      202.45      186.97      5.57 o 
   5  -7   8      169.28      169.03      6.27 o 
   6  -7   8      452.98      412.68      9.31 o 
   7  -7   8       72.63       64.10      4.37 o 
   8  -7   8        9.95        5.71      4.00 o 
   9  -7   8      167.39      187.86      7.50 o 
  10  -7   8       14.06       19.58      5.09 o 
  11  -7   8       27.31       19.62      5.50 o 
  12  -7   8       40.02       25.86      9.61 o 
 -10  -6   8       13.67       12.45      4.10 o 
  -9  -6   8        2.94        6.76      4.57 o 
  -8  -6   8      308.43      331.52     11.32 o 
  -7  -6   8      195.94      207.60      8.49 o 
  -6  -6   8      116.68      103.11      6.18 o 
  -5  -6   8       29.57       23.79      2.99 o 
  -4  -6   8        0.71        2.64      5.97 o 
  -3  -6   8      300.80      314.01      8.95 o 
  -2  -6   8        4.20       15.64      3.21 o 
  -1  -6   8     1161.83     1257.76     34.39 o 
   0  -6   8      200.69      173.92      5.20 o 
   1  -6   8       27.51       38.71      2.88 o 
   2  -6   8       70.68       81.52      4.01 o 
   3  -6   8      765.96      778.36     14.76 o 
   4  -6   8       16.05       32.13      3.37 o 
   5  -6   8      158.93      163.50      5.57 o 
   6  -6   8      393.97      364.69      9.75 o 
   7  -6   8       39.45       25.52      2.84 o 
   8  -6   8       67.13       57.67      7.45 o 
   9  -6   8       15.51       12.91      5.93 o 
  10  -6   8       28.80       25.28      3.74 o 
  11  -6   8        2.25        4.46      4.73 o 
  12  -6   8       18.80        8.33     11.43 o 
 -10  -5   8        3.74        5.21      3.36 o 
  -9  -5   8       54.83       60.11      7.59 o 
  -8  -5   8       30.07       35.69     10.66 o 
  -7  -5   8        5.48        6.26      3.29 o 
  -6  -5   8       14.10        5.80      2.96 o 
  -5  -5   8       24.94       31.67      3.48 o 
  -4  -5   8      286.94      293.15      7.56 o 
  -3  -5   8       17.36       12.09      5.66 o 
  -2  -5   8     1336.30     1271.46     23.26 o 
  -1  -5   8      269.74      282.64      6.56 o 
   0  -5   8      232.44      225.59      5.70 o 
   1  -5   8       13.25       15.87      3.23 o 
   2  -5   8      100.30      102.70      3.55 o 
   3  -5   8       16.56        8.15      2.08 o 
   4  -5   8      742.06      703.09     14.68 o 
   5  -5   8      328.34      311.18      8.21 o 
   6  -5   8      507.77      504.43     12.77 o 
   7  -5   8       58.09       40.62      2.99 o 
   8  -5   8        3.94        2.28      2.72 o 
   9  -5   8       59.28       52.92      3.18 o 
  10  -5   8       20.76       12.54      3.37 o 
  11  -5   8        7.82       13.17      5.36 o 
  12  -5   8       30.50       34.94     15.65 o 
  13  -5   8        6.63        5.93      9.09 o 
 -10  -4   8        0.44       -2.16     10.10 o 
  -9  -4   8        4.19       -0.89     11.01 o 
  -8  -4   8       12.57       11.94      3.47 o 
  -7  -4   8      164.44      178.74      6.83 o 
  -6  -4   8      475.01      472.53     10.43 o 
  -5  -4   8     1324.29     1470.66     26.05 o 
  -4  -4   8        5.01        7.11      2.12 o 
  -3  -4   8        4.51        5.78      4.02 o 
  -2  -4   8        3.76        4.31      2.80 o 
  -1  -4   8        0.08        4.85      2.55 o 
   0  -4   8       13.82       18.33      2.98 o 
   1  -4   8       32.93       31.40      2.39 o 
   2  -4   8      192.08      199.63      4.42 o 
   3  -4   8        0.01        3.71      1.93 o 
   4  -4   8        5.48        6.16      1.97 o 
   5  -4   8      306.38      345.68      6.69 o 
   6  -4   8      109.58      127.39      3.77 o 
   7  -4   8        6.33        7.01      2.59 o 
   8  -4   8      353.33      345.79      9.06 o 
   9  -4   8      173.92      160.80      7.53 o 
  10  -4   8      191.33      170.48      5.80 o 
  11  -4   8       47.85       64.95     19.37 o 
  12  -4   8        0.46       -2.39      5.71 o 
  13  -4   8        6.98        5.16      5.91 o 
  14  -4   8        7.37        5.40      5.16 o 
 -11  -3   8       17.41       20.48      5.19 o 
 -10  -3   8       35.45       42.40      5.60 o 
  -9  -3   8        1.13       -5.48      4.69 o 
  -8  -3   8       19.91       17.88      6.93 o 
  -7  -3   8       40.24       47.07      5.97 o 
  -6  -3   8      216.74      213.06      6.26 o 
  -5  -3   8       69.58       67.79      3.53 o 
  -4  -3   8        0.85        1.97      2.28 o 
  -3  -3   8       71.59       56.36      2.74 o 
  -2  -3   8      928.42      895.57     13.72 o 
  -1  -3   8        2.54        2.05      2.50 o 
   0  -3   8        1.49        4.00      2.04 o 
   1  -3   8      287.00      300.07      8.77 o 
   2  -3   8       88.00       81.75      2.84 o 
   3  -3   8      218.65      210.37      4.37 o 
   4  -3   8      140.19      122.15      3.24 o 
   5  -3   8      346.26      327.56      5.52 o 
   6  -3   8     1466.22     1452.82     17.88 o 
   7  -3   8      875.56      823.67     12.82 o 
   8  -3   8       10.27       15.27      2.49 o 
   9  -3   8      731.38      754.69     14.35 o 
  10  -3   8       93.77      107.91      4.50 o 
  11  -3   8       14.15       12.56      4.19 o 
  12  -3   8       25.11       30.95      4.35 o 
  13  -3   8       15.19       19.15      4.66 o 
  14  -3   8       10.74       15.49      4.55 o 
 -11  -2   8       14.35        5.43     12.81 o 
 -10  -2   8       93.91      109.39     20.99 o 
  -9  -2   8        9.87       13.03      7.80 o 
  -8  -2   8      115.94      119.64      5.31 o 
  -7  -2   8        2.29        4.66      2.90 o 
  -6  -2   8       23.03       16.35      2.55 o 
  -5  -2   8       18.19       11.77      3.00 o 
  -4  -2   8       76.94       62.91      3.09 o 
  -3  -2   8      142.51      150.54      4.12 o 
  -2  -2   8       55.37       51.72      2.56 o 
  -1  -2   8       79.78       68.63      3.23 o 
   0  -2   8        0.94        9.80      2.38 o 
   1  -2   8     1015.40      980.17     15.19 o 
   2  -2   8      182.31      196.76      4.11 o 
   3  -2   8        0.36        1.58      1.78 o 
   4  -2   8     2991.69     3089.76     37.02 o 
   5  -2   8      523.51      616.12      8.00 o 
   6  -2   8      460.41      421.21      8.59 o 
   7  -2   8      109.22      107.07      3.27 o 
   8  -2   8     1013.06      942.56     17.92 o 
   9  -2   8        1.17        3.89      2.03 o 
  10  -2   8       69.23       56.73      3.89 o 
  11  -2   8       25.80       24.16      7.12 o 
  12  -2   8        5.87       12.87      4.78 o 
  13  -2   8        4.14       -6.14      4.45 o 
  14  -2   8        0.00       -1.94      4.89 o 
  15  -2   8        0.21       12.93      6.85 o 
 -11  -1   8      164.83      158.89     12.15 o 
 -10  -1   8      164.15      181.06     11.57 o 
  -9  -1   8       92.01       94.57      6.11 o 
  -8  -1   8        5.20        1.79      2.89 o 
  -7  -1   8        5.01        4.23      2.35 o 
  -6  -1   8       17.10       13.07      2.67 o 
  -5  -1   8        3.36        0.42      2.79 o 
  -4  -1   8        6.14        5.63      1.96 o 
  -3  -1   8       29.70       26.13      2.34 o 
  -2  -1   8      402.57      388.72      6.61 o 
  -1  -1   8       15.10       31.12      2.20 o 
   0  -1   8      197.78      179.96      4.04 o 
   1  -1   8      469.54      577.53     11.48 o 
   2  -1   8      357.64      365.41      8.85 o 
   3  -1   8     1129.78     1136.66     15.89 o 
   4  -1   8     1019.48      872.07     11.64 o 
   5  -1   8       68.52       73.85      2.21 o 
   6  -1   8      153.35      122.96      3.31 o 
   7  -1   8      611.41      531.98     10.99 o 
   8  -1   8      153.62      131.71     12.78 o 
   9  -1   8        0.21       -1.99      2.34 o 
  10  -1   8       38.00       42.89      3.03 o 
  11  -1   8        8.11        9.75      4.67 o 
  12  -1   8      130.12      139.29     10.41 o 
  13  -1   8       39.44       47.18     11.75 o 
  14  -1   8        1.47       -4.64      4.48 o 
  15  -1   8      360.08      381.65     24.44 o 
 -11   0   8       50.11       48.58      8.24 o 
 -10   0   8       19.51       15.15      5.71 o 
  -9   0   8       22.87        9.65      6.76 o 
  -8   0   8       14.64       14.25      3.72 o 
  -7   0   8        0.75       11.09      2.75 o 
  -6   0   8        7.65        3.31      4.34 o 
  -5   0   8       64.40       64.05      6.30 o 
  -4   0   8       96.51       86.51      3.03 o 
  -3   0   8       17.02       23.12      2.64 o 
  -2   0   8      394.05      398.62      6.87 o 
  -1   0   8      754.78      778.44     16.25 o 
   0   0   8      603.73      558.43     12.01 o 
   1   0   8       97.17       86.80      3.74 o 
   2   0   8      286.96      299.62      6.96 o 
   3   0   8      757.66      772.21     15.73 o 
   4   0   8      273.16      308.70      6.80 o 
   5   0   8     2149.33     2274.37     25.52 o 
   6   0   8       48.64       26.12      1.57 o 
   7   0   8      166.25      154.14      2.93 o 
   8   0   8        0.01       -1.70      2.11 o 
   9   0   8     1723.97     1747.18     24.14 o 
  10   0   8      361.79      348.22      8.35 o 
  11   0   8      687.07      707.01     11.97 o 
  12   0   8       25.18       22.72      3.38 o 
  13   0   8        2.19        0.30      3.41 o 
  14   0   8      143.74      105.60      9.25 o 
  15   0   8      121.33      128.36      8.70 o 
 -11   1   8       22.62       17.16      6.19 o 
 -10   1   8       73.82       64.39      8.29 o 
  -9   1   8       16.26       18.56      5.22 o 
  -8   1   8       46.96       41.73      4.30 o 
  -7   1   8      104.53      107.65      5.45 o 
  -6   1   8       80.76       59.24      4.04 o 
  -5   1   8      462.14      465.80      9.71 o 
  -4   1   8        1.18        1.12      1.74 o 
  -3   1   8        0.32        2.43      1.81 o 
  -2   1   8       36.26       13.58      2.79 o 
  -1   1   8      134.65      107.77      3.05 o 
   0   1   8      156.82      167.91      3.90 o 
   1   1   8      388.03      348.74      9.78 o 
   2   1   8       56.46       40.99      3.00 o 
   3   1   8      230.26      251.11      4.64 o 
   4   1   8      694.50      615.80      8.18 o 
   5   1   8      926.06      902.31     11.07 o 
   6   1   8        3.01        3.09      1.49 o 
   7   1   8       50.63       31.15      2.90 o 
   8   1   8       98.54      107.20      2.59 o 
   9   1   8      767.81      724.83     16.07 o 
  10   1   8     1186.04     1256.59     28.01 o 
  11   1   8       35.38       32.19      2.62 o 
  12   1   8       27.52       39.34      6.37 o 
  13   1   8        0.02       -0.71      3.68 o 
  14   1   8        0.84       -1.38      3.22 o 
  15   1   8       76.87       90.24      7.05 o 
 -10   2   8      113.02      127.21     23.58 o 
  -9   2   8       14.82       17.43      6.50 o 
  -8   2   8        2.51       -5.04      3.36 o 
  -7   2   8        2.92        7.91      3.00 o 
  -6   2   8       39.30       35.82      4.14 o 
  -5   2   8        0.04       -3.81      2.54 o 
  -4   2   8      160.77      133.42      4.22 o 
  -3   2   8      168.23      190.55      7.99 o 
  -2   2   8       17.43       30.41      2.22 o 
  -1   2   8       25.82       32.49      1.80 o 
   0   2   8     2496.50     2572.64     64.45 o 
   1   2   8      216.57      216.22      4.11 o 
   2   2   8        6.99       -0.28      1.56 o 
   3   2   8        9.34       14.20      1.59 o 
   4   2   8     1050.44      961.97     16.67 o 
   5   2   8        0.00        2.27      1.12 o 
   6   2   8      347.35      389.49      6.76 o 
   7   2   8       44.14       26.85      3.45 o 
   8   2   8      769.59      745.04      9.21 o 
   9   2   8       82.18       76.44      2.49 o 
  10   2   8      404.01      367.61      6.59 o 
  11   2   8      542.37      543.49     15.63 o 
  12   2   8        0.98        0.43      2.55 o 
  13   2   8       19.48       17.57      3.44 o 
  14   2   8      261.67      293.89      8.65 o 
  15   2   8      692.56      803.85     28.92 o 
  16   2   8        3.96       11.40      5.76 o 
 -10   3   8        4.15        7.39     11.98 o 
  -9   3   8       19.18       34.45      9.44 o 
  -8   3   8        7.51       10.78      5.01 o 
  -7   3   8       29.40       15.18      4.29 o 
  -6   3   8      941.03      908.28     20.02 o 
  -5   3   8       29.00       25.50      4.23 o 
  -4   3   8      490.69      518.00     24.91 o 
  -3   3   8      114.49      110.96      3.63 o 
  -2   3   8       26.17       33.87      5.47 o 
  -1   3   8       78.58       78.17      3.57 o 
   0   3   8       93.80       88.34      2.67 o 
   1   3   8       57.61       51.81      3.85 o 
   2   3   8      619.83      653.59      9.33 o 
   3   3   8        0.75        0.85      4.88 o 
   4   3   8      906.96     1116.11     26.51 o 
   5   3   8      354.20      468.06      6.85 o 
   6   3   8       93.15      101.20      2.23 o 
   7   3   8        0.48       -0.89      1.16 o 
   8   3   8       50.85       47.39      1.75 o 
   9   3   8       49.71       51.85      4.30 o 
  10   3   8      164.15      169.19      3.85 o 
  11   3   8       28.97       29.07      2.16 o 
  12   3   8      352.83      353.25     12.67 o 
  13   3   8      137.39      136.63      5.21 o 
  14   3   8      193.28      209.83      7.81 o 
  15   3   8        1.15        5.32      4.53 o 
  16   3   8        8.63        5.71      5.39 o 
 -10   4   8       41.85       58.37     13.11 o 
  -9   4   8        9.05       10.00      7.22 o 
  -8   4   8        4.23        1.06      8.55 o 
  -7   4   8        4.77        6.93      4.75 o 
  -6   4   8      295.79      235.58      6.91 o 
  -5   4   8      151.85      130.70      5.79 o 
  -4   4   8        0.59        2.27      2.25 o 
  -3   4   8        7.26        7.80      2.27 o 
  -2   4   8       19.80       21.40      2.19 o 
  -1   4   8      943.58      958.76     16.17 o 
   0   4   8       17.07        8.48      3.45 o 
   1   4   8       54.09       57.46      2.71 o 
   2   4   8       51.85       81.28      4.74 o 
   3   4   8      352.57      301.53     10.14 o 
   4   4   8        0.73        4.21      1.97 o 
   5   4   8     1768.70     1763.81     37.52 o 
   6   4   8     1402.96     1539.78     19.44 o 
   7   4   8       45.05       54.51      1.56 o 
   8   4   8      139.32      166.42      2.85 o 
   9   4   8        0.88        3.91      1.18 o 
  10   4   8      111.51      144.90      3.11 o 
  11   4   8      167.52      148.38      3.71 o 
  12   4   8      259.29      219.53      4.33 o 
  13   4   8        0.20        1.90      2.24 o 
  14   4   8       10.81       11.39      3.40 o 
  15   4   8       16.88       14.58      3.92 o 
  16   4   8      111.94      118.47     21.05 o 
 -10   5   8        2.54        2.37      6.02 o 
  -9   5   8      101.46      107.36      8.33 o 
  -8   5   8       11.10       17.82      6.70 o 
  -7   5   8        0.66        6.82      4.85 o 
  -6   5   8      378.40      358.82      9.31 o 
  -5   5   8       20.09        9.64      2.59 o 
  -4   5   8        5.94        2.87      2.22 o 
  -3   5   8       58.27       50.04      2.82 o 
  -2   5   8      409.09      384.34      6.81 o 
  -1   5   8      151.11      168.07      5.04 o 
   0   5   8      493.54      478.38      7.60 o 
   1   5   8       13.05       10.74      1.57 o 
   2   5   8     1785.26     1821.90     22.04 o 
   3   5   8        8.06       12.55      4.13 o 
   4   5   8      175.97      232.59      4.79 o 
   5   5   8     3106.31     3175.62     40.69 o 
   6   5   8        0.33        4.71      2.00 o 
   7   5   8      264.76      282.07      4.61 o 
   8   5   8      173.62      181.58      5.43 o 
   9   5   8      182.62      189.27      3.90 o 
  10   5   8      404.73      436.16      9.96 o 
  11   5   8      165.29      129.11      3.03 o 
  12   5   8       14.83       11.31      2.04 o 
  13   5   8      176.11      163.64      4.85 o 
  14   5   8        0.56        0.65      2.32 o 
  15   5   8       16.49       31.81      4.60 o 
  16   5   8        0.03        7.60      4.31 o 
  -9   6   8        0.03        0.84     15.36 o 
  -8   6   8       11.32       21.97      5.33 o 
  -7   6   8        3.86        4.96      4.14 o 
  -6   6   8        0.24        5.47      4.00 o 
  -5   6   8      270.11      232.29      7.35 o 
  -4   6   8      157.86      124.99      8.03 o 
  -3   6   8       33.18       30.71      4.33 o 
  -2   6   8        0.11        1.03      2.32 o 
  -1   6   8        8.59       13.17      2.90 o 
   0   6   8      269.56      310.28      5.58 o 
   1   6   8        9.21        5.41      1.80 o 
   2   6   8      318.03      414.87      6.27 o 
   3   6   8      270.21      262.42      6.76 o 
   4   6   8       12.01        5.10      1.68 o 
   5   6   8      122.71      140.39      3.87 o 
   6   6   8      911.40      985.61     14.08 o 
   7   6   8      197.67      205.80      3.47 o 
   8   6   8      272.20      274.59      4.55 o 
   9   6   8        0.69        2.00      1.64 o 
  10   6   8       19.49       28.21      2.07 o 
  11   6   8      661.27      608.62      8.57 o 
  12   6   8      199.13      209.82     10.75 o 
  13   6   8       22.64       17.67      3.37 o 
  14   6   8        0.21       -0.82      1.99 o 
  15   6   8       13.07        7.80      3.51 o 
  16   6   8        6.80        4.63      9.34 o 
  -9   7   8       43.09       33.03      7.49 o 
  -8   7   8        2.83       -0.73      4.49 o 
  -7   7   8        5.11        6.67      5.56 o 
  -6   7   8       16.20       19.91      5.55 o 
  -5   7   8      295.78      282.03     14.23 o 
  -4   7   8       54.06       56.02      5.58 o 
  -3   7   8      362.04      349.60     18.52 o 
  -2   7   8     3092.93     3150.72     47.64 o 
  -1   7   8        7.77        9.62      1.92 o 
   0   7   8        7.16        7.05      1.90 o 
   1   7   8       11.72       13.38      1.62 o 
   2   7   8        0.13       -0.44      1.28 o 
   3   7   8      292.77      296.37      5.18 o 
   4   7   8        0.80        0.67      1.67 o 
   5   7   8       59.63       71.30      2.64 o 
   6   7   8      146.89      128.90      3.17 o 
   7   7   8      391.98      408.21      9.94 o 
   8   7   8      119.88       92.27      2.44 o 
   9   7   8       98.46      102.51      2.71 o 
  10   7   8        0.15        0.51      1.50 o 
  11   7   8        7.78        6.38      1.58 o 
  12   7   8      226.23      177.53      4.19 o 
  13   7   8       68.58       59.06      3.47 o 
  14   7   8       63.14       46.88      3.55 o 
  15   7   8        5.91        4.05      3.05 o 
  16   7   8        3.31        4.06      7.08 o 
  -8   8   8        0.32        3.79      5.23 o 
  -7   8   8        4.28        1.74      5.92 o 
  -6   8   8       35.85       33.09      7.58 o 
  -5   8   8        1.98        2.28      5.19 o 
  -4   8   8        1.07       -3.40      2.84 o 
  -3   8   8      130.90      110.57      5.27 o 
  -2   8   8     1465.25     1471.67     27.39 o 
  -1   8   8        7.78       10.08      2.16 o 
   0   8   8       12.51        7.84      3.58 o 
   1   8   8        2.90        3.08      1.71 o 
   2   8   8       17.15       13.18      1.76 o 
   3   8   8        1.39        8.18      2.10 o 
   4   8   8      325.38      326.11      5.51 o 
   5   8   8       14.47        7.51      1.20 o 
   6   8   8       19.02       22.64      1.36 o 
   7   8   8        3.25        4.50      1.03 o 
   8   8   8       42.94       41.49      2.02 o 
   9   8   8      161.70      163.26      6.12 o 
  10   8   8      509.56      488.33      8.35 o 
  11   8   8       73.49       59.33      2.49 o 
  12   8   8        6.40       16.99      2.44 o 
  13   8   8        3.76        4.10      2.21 o 
  14   8   8       24.82       17.01      2.70 o 
  15   8   8       13.66       17.18     13.96 o 
  -8   9   8        3.92       -3.99      5.57 o 
  -7   9   8       44.73       50.66      5.97 o 
  -6   9   8       71.61       84.95     22.96 o 
  -5   9   8       24.73       12.38      4.88 o 
  -4   9   8       25.89       26.38      3.53 o 
  -3   9   8      230.18      218.59      7.09 o 
  -2   9   8       79.88       81.26      4.13 o 
  -1   9   8       23.80       24.43      3.67 o 
   0   9   8      224.48      223.43      4.98 o 
   1   9   8        1.33        0.91      2.03 o 
   2   9   8        4.55        1.17      1.49 o 
   3   9   8      155.46      129.24      7.30 o 
   4   9   8       71.04       74.39      3.09 o 
   5   9   8        0.18        2.98      3.44 o 
   6   9   8       25.38       26.81      2.04 o 
   7   9   8        8.19        5.15      1.29 o 
   8   9   8       71.16       66.56      2.22 o 
   9   9   8      251.91      256.17      7.15 o 
  10   9   8       16.82       20.53      1.76 o 
  11   9   8      177.89      165.78     12.07 o 
  12   9   8       94.46       90.88      4.54 o 
  13   9   8       25.07       23.82      5.81 o 
  14   9   8       28.87       25.25     10.70 o 
  15   9   8        0.69        5.79      7.06 o 
  -7  10   8        0.17       -6.63      5.79 o 
  -6  10   8      100.63       96.25      7.98 o 
  -5  10   8       28.38       39.85      6.49 o 
  -4  10   8       54.94       54.89      6.01 o 
  -3  10   8      184.10      186.64     10.80 o 
  -2  10   8      491.45      465.37     11.76 o 
  -1  10   8       78.43       46.89      3.81 o 
   0  10   8      311.80      261.88      5.95 o 
   1  10   8        0.30       -0.91      1.99 o 
   2  10   8        5.83        5.84      2.78 o 
   3  10   8        4.87        6.13      1.96 o 
   4  10   8      364.03      342.96     10.17 o 
   5  10   8      278.02      266.51      5.33 o 
   6  10   8      188.20      173.83      3.58 o 
   7  10   8      136.91      155.70      3.12 o 
   8  10   8       66.51       89.01      2.59 o 
   9  10   8      415.07      388.89     11.18 o 
  10  10   8        1.62        4.15      3.46 o 
  11  10   8       50.73       53.73      3.25 o 
  12  10   8        0.00        1.19      1.44 o 
  13  10   8        8.44        2.85      4.91 o 
  14  10   8       26.00       24.21     12.77 o 
  15  10   8       34.89       32.30     20.28 o 
  -6  11   8       41.04       35.74      6.23 o 
  -5  11   8      106.98      123.87     10.60 o 
  -4  11   8       16.74       15.34      4.83 o 
  -3  11   8      304.86      310.11      9.45 o 
  -2  11   8        0.98       -0.57      4.20 o 
  -1  11   8       11.84        4.45     11.99 o 
   0  11   8       20.42       15.47      3.10 o 
   1  11   8        0.00       -4.30      2.87 o 
   2  11   8       90.85       78.55      4.43 o 
   3  11   8       10.45        9.87      2.03 o 
   4  11   8      118.87       87.12      3.14 o 
   5  11   8      346.79      343.87      6.53 o 
   6  11   8     1381.62     1412.84     24.74 o 
   7  11   8       79.95       78.62      2.29 o 
   8  11   8      182.10      175.43      3.63 o 
   9  11   8        0.02        0.47      2.14 o 
  10  11   8       18.73       17.95      2.19 o 
  11  11   8        0.07        2.38      1.42 o 
  12  11   8       75.35      109.29     10.90 o 
  13  11   8       63.51       81.14      6.84 o 
  14  11   8      108.66      106.72     19.31 o 
  -5  12   8        1.12       -3.29     13.10 o 
  -4  12   8       15.28        6.21      6.02 o 
  -3  12   8        3.59       -3.20     10.53 o 
  -2  12   8        0.01        9.10      4.50 o 
  -1  12   8       12.49        0.44      5.61 o 
   0  12   8      145.95      146.09      6.10 o 
   1  12   8       17.13       10.51      2.90 o 
   2  12   8      140.07      135.70      4.52 o 
   3  12   8        0.42        3.65      2.33 o 
   4  12   8      323.07      314.38      7.11 o 
   5  12   8        7.89        9.29      2.20 o 
   6  12   8       14.73       11.57      2.42 o 
   7  12   8      990.66     1103.33     21.80 o 
   8  12   8        8.06        6.94      2.03 o 
   9  12   8       36.36       36.86      4.97 o 
  10  12   8       57.91       58.26      3.49 o 
  11  12   8        3.91        4.91      4.94 o 
  12  12   8        0.01        3.60      5.43 o 
  13  12   8       12.47       14.90      5.84 o 
  14  12   8        1.45        0.51     12.01 o 
  -4  13   8       34.96       30.56     10.20 o 
  -3  13   8      122.05      124.53     13.93 o 
  -2  13   8        0.33        0.34      3.68 o 
  -1  13   8       21.81       42.85      5.16 o 
   0  13   8        2.00        4.99      5.06 o 
   1  13   8      110.22      107.26      6.50 o 
   2  13   8       36.45       33.74      4.44 o 
   3  13   8       37.86       41.74      4.33 o 
   4  13   8        8.22        3.53      6.66 o 
   5  13   8      199.15      196.29      9.96 o 
   6  13   8      378.85      383.53     12.26 o 
   7  13   8        2.37        0.22      3.14 o 
   8  13   8      132.22      139.11      4.84 o 
   9  13   8      119.13      134.44      5.39 o 
  10  13   8       29.36       24.89      2.59 o 
  11  13   8       11.04       15.77      4.72 o 
  12  13   8        0.49        3.51     12.24 o 
  13  13   8       49.39       50.24      6.67 o 
  -3  14   8        4.15        8.04     10.99 o 
  -2  14   8        3.22       -1.01     11.38 o 
  -1  14   8       40.02       61.31      6.70 o 
   0  14   8        6.29        5.76      5.88 o 
   1  14   8      204.46      213.42      7.91 o 
   2  14   8       38.00       49.67      5.31 o 
   3  14   8       85.44       92.53      6.30 o 
   4  14   8       10.27       15.15      4.18 o 
   5  14   8       33.51       35.77      5.18 o 
   6  14   8       12.93       10.68      4.47 o 
   7  14   8       70.78       78.22      5.81 o 
   8  14   8       49.90       41.51      8.08 o 
   9  14   8        4.76        4.23      3.14 o 
  10  14   8        5.13        3.09      6.67 o 
  11  14   8        0.04        5.56      6.67 o 
  12  14   8       35.51       24.45     12.84 o 
  -1  15   8        6.10       17.08      6.02 o 
   0  15   8       45.88       36.33      7.39 o 
   1  15   8        6.18       10.85     13.04 o 
   2  15   8       14.55       21.51      4.85 o 
   3  15   8        1.53        2.00      4.69 o 
   4  15   8       15.56       17.06      5.29 o 
   5  15   8        1.60        6.65      4.23 o 
   6  15   8       34.37       39.24      5.78 o 
   7  15   8       64.81       68.28      6.16 o 
   8  15   8        0.00        5.14      4.47 o 
   9  15   8        0.26       -3.54      7.07 o 
  10  15   8        3.29       -6.21      7.36 o 
  11  15   8        4.82        6.77      9.23 o 
   1  16   8        0.12       -0.22      6.74 o 
   2  16   8        5.57       13.35      7.52 o 
   3  16   8        0.15        1.31      5.32 o 
   4  16   8        0.02       -6.65      4.47 o 
   5  16   8        6.79        2.22      6.01 o 
   6  16   8       62.98       79.29      6.90 o 
   7  16   8        4.74       11.17      5.38 o 
   8  16   8       12.25       17.31      3.72 o 
   9  16   8        3.22        2.45      8.45 o 
  -3 -12   9       22.88       39.28      7.79 o 
  -2 -12   9        6.79       -1.64      7.14 o 
  -1 -12   9       34.05       24.65      9.34 o 
   0 -12   9      101.48       76.96      9.17 o 
   1 -12   9       26.38       35.36     10.12 o 
   2 -12   9        1.26        5.79      6.74 o 
   3 -12   9       87.33       98.30     10.77 o 
   4 -12   9       28.79       29.09      7.17 o 
  -5 -11   9       37.77       25.21     11.09 o 
  -4 -11   9        8.45        3.45      4.91 o 
  -3 -11   9        7.19        2.58      4.44 o 
  -2 -11   9        0.68       -1.27      4.92 o 
  -1 -11   9        8.38        6.62      7.35 o 
   0 -11   9      126.32      119.90     13.48 o 
   1 -11   9      287.50      423.42     19.51 o 
   2 -11   9       35.99       30.10      7.10 o 
   3 -11   9      154.00      197.18     20.91 o 
   4 -11   9        0.33       -3.98      7.67 o 
   5 -11   9        4.40       16.16      7.91 o 
   6 -11   9       13.26       16.00      9.62 o 
  -6 -10   9        0.76        3.86      3.86 o 
  -5 -10   9       86.59       85.19      8.25 o 
  -4 -10   9        0.24        3.88      5.41 o 
  -3 -10   9        3.22       12.39      9.02 o 
  -2 -10   9       25.18       36.55      6.03 o 
  -1 -10   9        2.30        0.80      5.24 o 
   0 -10   9      230.86      197.15      7.74 o 
   1 -10   9      293.34      290.81     10.82 o 
   2 -10   9       28.24       23.59      4.92 o 
   3 -10   9        6.29       10.46      7.01 o 
   4 -10   9        7.81       10.77      8.55 o 
   5 -10   9        5.17       -4.65      7.34 o 
   6 -10   9        2.75        5.52      7.33 o 
   7 -10   9       13.97       15.20      6.39 o 
   8 -10   9       47.15       40.64     11.35 o 
  -7  -9   9        0.04        3.63      4.35 o 
  -6  -9   9        0.44        3.08      4.62 o 
  -5  -9   9        4.57        3.67      3.91 o 
  -4  -9   9       50.70       47.77      6.22 o 
  -3  -9   9       75.70       93.92      7.57 o 
  -2  -9   9       12.33       15.75      4.94 o 
  -1  -9   9        1.92        1.90      4.70 o 
   0  -9   9        2.28        8.58      5.14 o 
   1  -9   9       44.69       51.94      4.99 o 
   2  -9   9      103.96      117.78     17.11 o 
   3  -9   9       18.36       16.27      5.15 o 
   4  -9   9       35.30       41.61      6.26 o 
   5  -9   9        4.47        2.54      6.45 o 
   6  -9   9        1.31       -4.71      4.67 o 
   7  -9   9        0.19       -3.66     13.88 o 
   8  -9   9        5.04        4.98      8.69 o 
   9  -9   9        1.09       14.75     10.52 o 
  -8  -8   9       56.86       46.43      5.61 o 
  -7  -8   9       13.72       11.80      4.58 o 
  -6  -8   9        0.15       -5.20      4.58 o 
  -5  -8   9        9.58       12.63      4.24 o 
  -4  -8   9       16.68       15.48      9.22 o 
  -3  -8   9       22.94       25.30      6.12 o 
  -2  -8   9        0.02        7.44      5.08 o 
  -1  -8   9      289.81      318.04      8.41 o 
   0  -8   9       20.67       24.88      3.53 o 
   1  -8   9        0.52        4.50      3.06 o 
   2  -8   9      665.31      719.01     15.18 o 
   3  -8   9        6.17        5.78      6.35 o 
   4  -8   9        0.16       -2.05      3.54 o 
   5  -8   9        0.08        1.53     18.80 o 
   6  -8   9       85.24      105.13      8.01 o 
   7  -8   9      214.59      251.87     11.92 o 
   8  -8   9        0.61        0.22      4.87 o 
   9  -8   9       26.63       25.09      4.26 o 
  10  -8   9        0.00        3.54     15.57 o 
  -9  -7   9       12.26       16.74      4.33 o 
  -8  -7   9        2.67       11.69      4.52 o 
  -7  -7   9        1.44        0.50      3.31 o 
  -6  -7   9        6.52       14.28      4.81 o 
  -5  -7   9       10.26       20.48      4.24 o 
  -4  -7   9       22.83       29.62      4.13 o 
  -3  -7   9       12.93        8.35      3.79 o 
  -2  -7   9        3.51       -2.07      3.07 o 
  -1  -7   9      360.44      406.13     12.01 o 
   0  -7   9        0.00       -0.33      3.54 o 
   1  -7   9      100.32       79.64      4.13 o 
   2  -7   9       74.48       57.67      3.92 o 
   3  -7   9      291.66      283.65      7.49 o 
   4  -7   9       15.96        7.46      3.53 o 
   5  -7   9      145.51      126.64      5.53 o 
   6  -7   9      104.98      102.29     12.29 o 
   7  -7   9       51.17       55.09      5.83 o 
   8  -7   9       29.73       33.44      7.68 o 
   9  -7   9      135.96      155.26      7.08 o 
  10  -7   9       16.12       20.12      5.74 o 
  11  -7   9       30.22       22.36      8.59 o 
  -9  -6   9       18.84       19.43      4.73 o 
  -8  -6   9      209.07      230.42     11.04 o 
  -7  -6   9      174.13      191.77     11.97 o 
  -6  -6   9      367.02      459.48     13.82 o 
  -5  -6   9      144.81      143.84      7.45 o 
  -4  -6   9        8.35        3.38      2.66 o 
  -3  -6   9        0.11        3.12      4.88 o 
  -2  -6   9       22.27       27.26      3.47 o 
  -1  -6   9       21.39        9.80      3.43 o 
   0  -6   9       26.87       34.66      3.83 o 
   1  -6   9      283.57      266.45     17.21 o 
   2  -6   9        4.74        6.69      3.57 o 
   3  -6   9      280.35      220.09      6.17 o 
   4  -6   9      280.95      273.28      7.46 o 
   5  -6   9        0.02       -3.82      3.14 o 
   6  -6   9        4.12        6.34      3.90 o 
   7  -6   9       32.49       23.30     11.15 o 
   8  -6   9       18.51       20.37      3.06 o 
   9  -6   9        0.00        1.37      6.21 o 
  10  -6   9       37.60       31.45      5.32 o 
  11  -6   9      118.18      113.20      8.03 o 
  12  -6   9       12.39       -1.12      6.53 o 
  -9  -5   9        5.03       -2.65      6.77 o 
  -8  -5   9        3.34        2.07      4.61 o 
  -7  -5   9       72.24       54.28      8.34 o 
  -6  -5   9      224.30      256.98     12.39 o 
  -5  -5   9      350.10      376.21     13.86 o 
  -4  -5   9      177.42      209.26      6.70 o 
  -3  -5   9        1.76        5.66      2.98 o 
  -2  -5   9        2.33        1.17      2.89 o 
  -1  -5   9      101.98      123.79      5.28 o 
   0  -5   9        2.75        5.35      3.22 o 
   1  -5   9       25.68       35.21      2.82 o 
   2  -5   9       72.05       63.11      3.33 o 
   3  -5   9      106.26       83.98      8.57 o 
   4  -5   9      151.01      128.45      4.55 o 
   5  -5   9      664.06      629.99     11.90 o 
   6  -5   9       58.50       66.10      5.01 o 
   7  -5   9       29.97       26.03      3.40 o 
   8  -5   9       79.23       88.16      5.16 o 
   9  -5   9        0.09        4.06      6.37 o 
  10  -5   9       16.34       18.90     10.23 o 
  11  -5   9        1.56        6.59     16.00 o 
  12  -5   9        0.05        8.55      4.98 o 
  13  -5   9        4.12        2.99     12.68 o 
 -10  -4   9        1.17        4.79      7.02 o 
  -9  -4   9       93.52      109.93      7.40 o 
  -8  -4   9       55.17       66.68      6.01 o 
  -7  -4   9       28.98       33.09      4.22 o 
  -6  -4   9        4.35        0.43      2.71 o 
  -5  -4   9       72.56       78.25      4.00 o 
  -4  -4   9      436.55      451.53     10.05 o 
  -3  -4   9       36.35       34.28      4.04 o 
  -2  -4   9      317.85      339.53      8.50 o 
  -1  -4   9     1110.38     1116.48     21.31 o 
   0  -4   9       15.57       17.94      2.77 o 
   1  -4   9       93.40      103.57      3.58 o 
   2  -4   9       33.72       29.95      2.96 o 
   3  -4   9        0.50        0.00      1.57 o 
   4  -4   9       36.71       50.04      2.66 o 
   5  -4   9        0.31        0.00      2.22 o 
   6  -4   9      278.27      256.78      5.35 o 
   7  -4   9       33.89       20.08      2.88 o 
   8  -4   9        1.06       -3.24      2.42 o 
   9  -4   9      100.92      120.51      5.11 o 
  10  -4   9        5.78        2.50      2.89 o 
  11  -4   9       65.94       56.72     18.64 o 
  12  -4   9       12.49       12.10      8.90 o 
  13  -4   9       20.67       30.04      8.40 o 
 -10  -3   9       21.27       22.14      5.80 o 
  -9  -3   9       21.46       25.95      5.22 o 
  -8  -3   9       44.34       49.73      6.37 o 
  -7  -3   9       13.74       17.01      4.17 o 
  -6  -3   9       11.97       25.69      6.03 o 
  -5  -3   9     1130.76     1269.72     22.98 o 
  -4  -3   9     1001.93     1123.73     21.35 o 
  -3  -3   9      208.93      206.67      5.98 o 
  -2  -3   9      266.85      294.20      6.72 o 
  -1  -3   9      196.57      184.89      4.67 o 
   0  -3   9      121.99       85.37      3.49 o 
   1  -3   9       92.75       90.14      3.38 o 
   2  -3   9        0.55        1.21      2.03 o 
   3  -3   9       18.77       18.61      3.45 o 
   4  -3   9      166.61      169.61      4.01 o 
   5  -3   9      496.91      474.67      7.65 o 
   6  -3   9     1359.61     1326.75     16.82 o 
   7  -3   9        8.25       10.20      1.86 o 
   8  -3   9        2.91       -0.04      2.61 o 
   9  -3   9      243.34      239.26      6.76 o 
  10  -3   9       11.82       10.58      2.46 o 
  11  -3   9        0.06        5.41      4.43 o 
  12  -3   9       79.10       89.03      6.60 o 
  13  -3   9       11.37        7.42      6.03 o 
  14  -3   9      233.03      228.47     10.00 o 
 -10  -2   9       30.32       33.62      5.74 o 
  -9  -2   9       12.29       23.38      5.48 o 
  -8  -2   9        8.40        7.65      5.04 o 
  -7  -2   9       22.36       17.01      5.90 o 
  -6  -2   9       21.76       18.31      2.97 o 
  -5  -2   9        1.80        0.74      6.21 o 
  -4  -2   9      114.61      115.72      4.42 o 
  -3  -2   9      239.30      279.83      7.30 o 
  -2  -2   9       36.25       25.94      2.41 o 
  -1  -2   9      169.30      171.32      4.29 o 
   0  -2   9       11.41        7.56      3.55 o 
   1  -2   9      187.59      165.11      4.33 o 
   2  -2   9       51.56       64.04      2.69 o 
   3  -2   9        0.47        2.82      2.11 o 
   4  -2   9       85.64       76.93      3.01 o 
   5  -2   9       95.73       84.13      2.82 o 
   6  -2   9      242.07      265.74      4.32 o 
   7  -2   9       48.71       50.14      2.30 o 
   8  -2   9      434.56      421.34      7.70 o 
   9  -2   9       31.93       29.08      2.62 o 
  10  -2   9      396.05      396.85      9.53 o 
  11  -2   9       88.58       91.95      8.73 o 
  12  -2   9        3.87        0.52     15.68 o 
  13  -2   9        9.59        5.98      7.91 o 
  14  -2   9        1.00        2.05      5.21 o 
 -10  -1   9        1.41        4.65      8.31 o 
  -9  -1   9        0.03        3.27      4.79 o 
  -8  -1   9       82.59       78.75     15.86 o 
  -7  -1   9       18.57       23.57      4.04 o 
  -6  -1   9       52.32       63.82      3.77 o 
  -5  -1   9       36.92       36.59      3.12 o 
  -4  -1   9       59.23       55.72      5.38 o 
  -3  -1   9     1093.17     1093.32     17.27 o 
  -2  -1   9      891.88      905.55     15.73 o 
  -1  -1   9       62.35       52.25      5.13 o 
   0  -1   9       12.26       23.53      2.09 o 
   1  -1   9       11.13        9.75      2.73 o 
   2  -1   9        7.95       11.35      2.18 o 
   3  -1   9      231.90      174.25      3.97 o 
   4  -1   9       70.14       81.36      5.82 o 
   5  -1   9      508.34      490.04      6.96 o 
   6  -1   9        4.84        6.11      1.79 o 
   7  -1   9      122.36      121.16      2.91 o 
   8  -1   9     2508.33     2577.93     32.74 o 
   9  -1   9       21.23       25.74      2.89 o 
  10  -1   9       36.11       43.55      5.02 o 
  11  -1   9        0.04        2.72      3.24 o 
  12  -1   9       51.65       63.66     11.36 o 
  13  -1   9        1.68       -3.26      6.42 o 
  14  -1   9        0.15        1.14      4.33 o 
  15  -1   9       56.85       39.36      7.34 o 
 -10   0   9       16.88        2.23     10.24 o 
  -9   0   9       11.95        3.47     10.36 o 
  -8   0   9       92.11       89.46     28.70 o 
  -7   0   9       18.21       14.30      5.45 o 
  -6   0   9        1.26       -2.32      2.66 o 
  -5   0   9      125.32      116.79      4.72 o 
  -4   0   9      234.48      231.53      6.44 o 
  -3   0   9        0.15        5.77      5.92 o 
  -2   0   9        0.39        0.83      2.24 o 
  -1   0   9      234.19      182.21     11.60 o 
   0   0   9     1458.63     1530.02     21.26 o 
   1   0   9      118.57      112.97      3.12 o 
   2   0   9      317.47      294.19      5.39 o 
   3   0   9      271.48      242.72      4.76 o 
   4   0   9     1428.75     1518.84     20.35 o 
   5   0   9      139.93      123.44      6.64 o 
   6   0   9      246.07      218.90      4.02 o 
   7   0   9      272.87      247.09      4.23 o 
   8   0   9     1024.62     1006.99     13.42 o 
   9   0   9      280.57      269.69      7.62 o 
  10   0   9      111.62      114.27      4.27 o 
  11   0   9       76.15       80.73      4.40 o 
  12   0   9        4.84        0.30      2.99 o 
  13   0   9       10.96       16.34      3.33 o 
  14   0   9        5.29        2.78      3.52 o 
  15   0   9       97.92      103.00      8.04 o 
 -10   1   9        5.33       -9.12      6.08 o 
  -9   1   9        6.32        2.43      5.11 o 
  -8   1   9        8.57       13.81      4.84 o 
  -7   1   9       12.58        6.32      7.45 o 
  -6   1   9        0.30        2.98      2.98 o 
  -5   1   9        8.11        5.56      3.13 o 
  -4   1   9      296.28      316.17     10.91 o 
  -3   1   9      354.42      360.45      7.58 o 
  -2   1   9      625.18      586.16     10.06 o 
  -1   1   9      778.15      789.75     12.28 o 
   0   1   9        0.21        0.89      2.31 o 
   1   1   9      103.60      124.31      3.35 o 
   2   1   9        0.17        0.44      1.85 o 
   3   1   9      261.73      252.89      4.85 o 
   4   1   9        6.84       -0.08      2.34 o 
   5   1   9       39.46       38.72      2.00 o 
   6   1   9        4.36       11.20      1.51 o 
   7   1   9      689.66      673.89      9.26 o 
   8   1   9       31.64       28.01      1.88 o 
   9   1   9       24.09       19.46      3.15 o 
  10   1   9       21.75       23.55      2.71 o 
  11   1   9       66.41       65.42      5.11 o 
  12   1   9        6.35        2.89      2.38 o 
  13   1   9        0.38       -0.41      3.21 o 
  14   1   9       48.45       61.16      8.50 o 
  15   1   9      384.17      416.10     18.68 o 
 -10   2   9        1.84        4.76     14.45 o 
  -9   2   9        7.59        8.19      4.82 o 
  -8   2   9       39.49       41.96      5.38 o 
  -7   2   9       20.77       24.32      4.18 o 
  -6   2   9       93.37      118.50      6.08 o 
  -5   2   9       22.76       25.37      3.23 o 
  -4   2   9      152.51      147.24     11.78 o 
  -3   2   9      128.35      125.16      8.91 o 
  -2   2   9       25.47       29.49      2.34 o 
  -1   2   9      260.58      242.96      7.46 o 
   0   2   9      147.03      137.45     12.97 o 
   1   2   9      280.46      263.44      5.00 o 
   2   2   9     2141.23     2137.29     29.70 o 
   3   2   9      131.83      146.70      5.04 o 
   4   2   9      444.53      425.76      7.61 o 
   5   2   9      405.75      416.04      6.46 o 
   6   2   9       19.39       13.58      1.66 o 
   7   2   9      108.25      113.36      2.67 o 
   8   2   9     1110.63     1089.76     13.87 o 
   9   2   9        0.44        1.02      1.32 o 
  10   2   9      527.15      519.74      8.33 o 
  11   2   9       57.23       51.05      5.14 o 
  12   2   9       83.93       89.37      4.09 o 
  13   2   9       10.09        6.33      3.69 o 
  14   2   9      100.14      124.57      6.11 o 
  15   2   9      186.32      217.67     10.15 o 
  16   2   9       14.48        9.25      8.21 o 
 -10   3   9        4.44        8.45      7.18 o 
  -9   3   9        9.79       15.53      9.21 o 
  -8   3   9       15.69       19.97      5.44 o 
  -7   3   9      186.94      202.30      8.79 o 
  -6   3   9       57.85       48.05      4.16 o 
  -5   3   9       10.52        8.12      3.11 o 
  -4   3   9       12.89       19.28      3.01 o 
  -3   3   9      320.34      263.64      6.40 o 
  -2   3   9       12.44        6.39      2.04 o 
  -1   3   9      409.16      377.30      7.54 o 
   0   3   9        2.81        4.27      1.97 o 
   1   3   9       94.13      142.49      3.90 o 
   2   3   9      178.74      179.64      8.04 o 
   3   3   9       60.00       54.52      2.16 o 
   4   3   9        1.25        1.83      1.46 o 
   5   3   9      576.29      561.36      7.73 o 
   6   3   9       10.77       12.68      2.75 o 
   7   3   9        3.89        7.78      1.57 o 
   8   3   9        0.95       -0.23      1.50 o 
   9   3   9       20.86       16.79      1.66 o 
  10   3   9      118.09      128.89      2.98 o 
  11   3   9       94.08      110.48      3.53 o 
  12   3   9       65.06       68.12      3.19 o 
  13   3   9        0.21       -0.42      2.52 o 
  14   3   9      113.84      128.50      5.96 o 
  15   3   9       11.64       21.10      4.17 o 
  16   3   9        0.90        6.21      6.92 o 
  -9   4   9       10.48       25.68     12.01 o 
  -8   4   9       22.16       35.70      6.58 o 
  -7   4   9       17.67       20.04      5.86 o 
  -6   4   9       10.29       12.07      3.14 o 
  -5   4   9        0.89       -3.62      4.26 o 
  -4   4   9        6.25        7.11      2.81 o 
  -3   4   9       22.89       19.00      6.43 o 
  -2   4   9       49.08       47.66      5.55 o 
  -1   4   9        3.94        7.21      1.95 o 
   0   4   9      361.23      334.97      5.97 o 
   1   4   9        1.20       -0.18      3.11 o 
   2   4   9        3.12        7.23      2.11 o 
   3   4   9      139.48      139.18      3.04 o 
   4   4   9      262.85      233.06      8.64 o 
   5   4   9     1015.55     1140.61     18.11 o 
   6   4   9        1.94        2.12      1.79 o 
   7   4   9       11.39        6.94      1.24 o 
   8   4   9      119.84       90.46      2.38 o 
   9   4   9        2.73        3.88      1.43 o 
  10   4   9     1022.58     1004.37     21.26 o 
  11   4   9       18.96       10.92      2.41 o 
  12   4   9       36.62       37.20      4.15 o 
  13   4   9        1.22        1.06      2.22 o 
  14   4   9        2.34       -2.25      3.66 o 
  15   4   9        2.80        7.63      4.05 o 
  16   4   9       41.95       34.92      7.37 o 
  -9   5   9        8.63       26.86      7.20 o 
  -8   5   9        0.52        2.58      4.81 o 
  -7   5   9        9.06        8.44      4.44 o 
  -6   5   9      184.44      175.17      7.95 o 
  -5   5   9       60.66       69.22      8.33 o 
  -4   5   9        6.42       -0.18      6.02 o 
  -3   5   9       86.26       78.62      3.72 o 
  -2   5   9        0.23        0.06      2.77 o 
  -1   5   9      416.84      337.43      7.11 o 
   0   5   9      390.34      375.04     11.80 o 
   1   5   9        5.99        8.97      3.31 o 
   2   5   9      104.49       84.01      2.32 o 
   3   5   9      276.23      277.33      5.13 o 
   4   5   9     1623.65     1721.87     24.94 o 
   5   5   9      127.34      163.84      3.36 o 
   6   5   9       29.75       38.90      2.03 o 
   7   5   9      180.93      175.03      3.35 o 
   8   5   9       14.47        9.48      1.88 o 
   9   5   9      674.40      677.36      8.49 o 
  10   5   9       96.31       88.72      2.47 o 
  11   5   9      129.48      106.00      2.88 o 
  12   5   9      159.65      132.64      3.71 o 
  13   5   9       36.76       42.31      3.05 o 
  14   5   9       32.67       29.19      3.90 o 
  15   5   9        0.02        4.98      3.75 o 
  16   5   9        0.88       -5.04      7.12 o 
  -9   6   9        4.58        5.86      6.23 o 
  -8   6   9       32.98       36.79      5.62 o 
  -7   6   9       32.61       47.49     14.96 o 
  -6   6   9       12.32       15.89     10.48 o 
  -5   6   9      132.95      115.73      5.05 o 
  -4   6   9       18.90       33.05      3.63 o 
  -3   6   9       92.43       99.88      8.53 o 
  -2   6   9      444.36      505.98     10.78 o 
  -1   6   9      200.64      190.50      4.34 o 
   0   6   9      305.74      290.93      5.40 o 
   1   6   9       26.61       28.59      1.79 o 
   2   6   9        2.30        5.16      1.31 o 
   3   6   9     1191.40     1116.42     18.94 o 
   4   6   9       16.15       17.80      2.26 o 
   5   6   9        2.16       -1.87      1.81 o 
   6   6   9      198.19      198.78      6.54 o 
   7   6   9      279.09      305.28      5.63 o 
   8   6   9        5.81        6.34      1.79 o 
   9   6   9       45.57       37.45      1.71 o 
  10   6   9        0.46        3.34      1.78 o 
  11   6   9      285.90      260.99      5.80 o 
  12   6   9       53.06       52.08      3.21 o 
  13   6   9      112.62      134.77      4.80 o 
  14   6   9        5.42        0.60      4.33 o 
  15   6   9       72.28       78.01      5.93 o 
  16   6   9       15.93        2.31      7.46 o 
  -8   7   9       27.98       39.49      8.77 o 
  -7   7   9       16.47       17.22      6.09 o 
  -6   7   9        0.70        2.13     13.79 o 
  -5   7   9       16.13       15.39      4.86 o 
  -4   7   9        9.71        2.46      3.09 o 
  -3   7   9       90.87       74.40      7.99 o 
  -2   7   9      123.58      123.64     13.27 o 
  -1   7   9      506.20      560.74     16.16 o 
   0   7   9        1.86       -1.41      2.20 o 
   1   7   9       29.67       24.76      1.75 o 
   2   7   9      500.80      489.32      7.44 o 
   3   7   9       89.81       95.34      3.93 o 
   4   7   9        5.12       18.72      2.21 o 
   5   7   9       19.62       20.49      3.58 o 
   6   7   9       30.84       38.99      2.63 o 
   7   7   9      704.86      757.09     11.04 o 
   8   7   9      332.20      382.50      6.79 o 
   9   7   9      274.03      323.59      5.50 o 
  10   7   9       93.15       77.17      4.42 o 
  11   7   9       18.22       19.88      2.32 o 
  12   7   9      146.26      151.78      4.42 o 
  13   7   9       25.10       17.07      3.07 o 
  14   7   9       25.37       30.20      3.90 o 
  15   7   9       19.51       18.97      4.23 o 
  16   7   9        0.01        0.13      2.17 o 
  -8   8   9       52.02       42.05      6.82 o 
  -7   8   9       29.98       36.92      7.06 o 
  -6   8   9       94.30      122.07      9.58 o 
  -5   8   9        0.17        3.07      5.13 o 
  -4   8   9      169.59      156.09     15.33 o 
  -3   8   9      120.44      145.71      5.91 o 
  -2   8   9        6.23        1.48      2.62 o 
  -1   8   9      733.93      756.66     25.32 o 
   0   8   9      110.72      107.10      6.54 o 
   1   8   9        4.08        4.71      1.83 o 
   2   8   9        0.18        1.82      1.53 o 
   3   8   9      513.39      488.47      8.07 o 
   4   8   9       44.20       38.13      3.55 o 
   5   8   9       81.28       75.20      2.82 o 
   6   8   9     1449.81     1566.21     34.34 o 
   7   8   9      700.00      744.29     14.27 o 
   8   8   9     1267.96     1264.57     22.84 o 
   9   8   9      281.13      275.86      7.69 o 
  10   8   9      139.33      133.35      4.85 o 
  11   8   9       13.02        9.89      2.13 o 
  12   8   9       25.59       26.44      3.38 o 
  13   8   9       18.13       19.31      4.56 o 
  14   8   9       14.79       13.15      6.13 o 
  15   8   9        0.17        2.94      3.41 o 
  -7   9   9       25.78       41.26     11.90 o 
  -6   9   9        0.65       -2.76      6.88 o 
  -5   9   9       29.41       30.10      5.76 o 
  -4   9   9       21.55       10.42     10.98 o 
  -3   9   9      287.07      312.15     29.92 o 
  -2   9   9        0.80        1.62      4.09 o 
  -1   9   9      230.37      210.29     11.57 o 
   0   9   9        4.73        7.55      2.42 o 
   1   9   9       64.65       56.75      2.62 o 
   2   9   9       12.58        6.26      2.08 o 
   3   9   9       25.96       18.88      4.56 o 
   4   9   9      121.98      141.94      3.58 o 
   5   9   9       91.92       77.20      6.61 o 
   6   9   9      274.42      230.95      4.03 o 
   7   9   9      717.58      777.80     15.41 o 
   8   9   9     1254.81     1351.34     16.84 o 
   9   9   9        8.25        9.73      1.69 o 
  10   9   9        3.94        8.94      1.76 o 
  11   9   9        0.74       -3.52      2.77 o 
  12   9   9       27.41       25.60      3.12 o 
  13   9   9        0.08        2.90     10.23 o 
  14   9   9       20.76       13.09      3.26 o 
  15   9   9       28.06       22.95      6.11 o 
  -6  10   9        0.00       -4.13      4.90 o 
  -5  10   9       32.15       27.99      6.87 o 
  -4  10   9       35.56       30.48      5.23 o 
  -3  10   9      117.27      112.11      5.11 o 
  -2  10   9       17.17        6.42      3.74 o 
  -1  10   9       28.72       26.42      3.14 o 
   0  10   9       10.17        9.50      3.80 o 
   1  10   9      200.29      209.81      6.44 o 
   2  10   9        7.75       13.04      2.77 o 
   3  10   9       48.94       46.93      2.64 o 
   4  10   9      255.00      259.12      5.66 o 
   5  10   9      117.31      123.17      3.86 o 
   6  10   9      121.85      122.13      3.00 o 
   7  10   9      126.12      106.67      2.67 o 
   8  10   9       69.27       63.55      2.88 o 
   9  10   9      609.95      644.88      9.89 o 
  10  10   9       33.01       30.17      2.40 o 
  11  10   9        4.23        0.67      2.89 o 
  12  10   9       24.02       21.75      3.09 o 
  13  10   9        6.15        2.55      4.55 o 
  14  10   9       50.63       56.10      5.88 o 
  15  10   9       49.49       46.62     17.24 o 
  -5  11   9       27.41       21.42      5.95 o 
  -4  11   9        2.24       10.06      4.91 o 
  -3  11   9        9.89       16.74      5.55 o 
  -2  11   9       17.72       15.49      3.77 o 
  -1  11   9       17.99       12.67      4.91 o 
   0  11   9       39.98       42.94      3.95 o 
   1  11   9       37.65       28.55      2.72 o 
   2  11   9       15.54       11.60      2.15 o 
   3  11   9       77.15       75.44      3.77 o 
   4  11   9       45.62       51.35      2.46 o 
   5  11   9       24.62       21.88      3.69 o 
   6  11   9       23.38       26.94      2.63 o 
   7  11   9        3.19        3.75      2.01 o 
   8  11   9      651.54      671.12     11.11 o 
   9  11   9      250.52      256.58      7.55 o 
  10  11   9      185.71      190.09      8.13 o 
  11  11   9      132.75      124.36      4.86 o 
  12  11   9       13.58        7.84      2.33 o 
  13  11   9        3.13        4.57     13.10 o 
  14  11   9        8.22        7.04      5.37 o 
  -4  12   9        0.16        1.24      4.67 o 
  -3  12   9       46.81       57.23      6.97 o 
  -2  12   9       19.96       16.16      3.63 o 
  -1  12   9        0.63        5.20      3.58 o 
   0  12   9        7.03        4.80      4.26 o 
   1  12   9        4.37       -2.50      5.76 o 
   2  12   9       12.21       11.20      6.59 o 
   3  12   9       29.93       33.42      3.94 o 
   4  12   9       18.76       14.61      2.43 o 
   5  12   9       61.85       75.10      3.57 o 
   6  12   9        1.45        2.74      2.55 o 
   7  12   9       82.87       90.73      3.96 o 
   8  12   9        0.48       -2.82      3.00 o 
   9  12   9       49.81       48.92      3.91 o 
  10  12   9       39.35       44.55      9.30 o 
  11  12   9        0.04       -1.29      6.24 o 
  12  12   9       79.21       80.11      7.47 o 
  13  12   9        8.40        8.35      6.51 o 
  14  12   9        7.51        0.14      6.58 o 
  -3  13   9       11.89       22.58      9.11 o 
  -2  13   9        6.48       10.44     13.34 o 
  -1  13   9        8.22       10.40      4.68 o 
   0  13   9       46.39       46.64      4.92 o 
   1  13   9       35.57       34.63      5.95 o 
   2  13   9       74.98       61.79      5.38 o 
   3  13   9       54.29       49.32      5.81 o 
   4  13   9       71.42       54.96      7.36 o 
   5  13   9      136.50      120.38     12.85 o 
   6  13   9       74.94       80.62      6.43 o 
   7  13   9      158.21      151.41      8.08 o 
   8  13   9       30.56       28.68      4.63 o 
   9  13   9        3.39        2.70      3.13 o 
  10  13   9       57.95       54.40      3.99 o 
  11  13   9        8.97        8.02      4.97 o 
  12  13   9       18.79       28.35      6.62 o 
  13  13   9        1.97        7.88      5.53 o 
  -2  14   9        6.57       13.06     10.57 o 
  -1  14   9       34.02       24.50      4.80 o 
   0  14   9        1.25        1.45      4.24 o 
   1  14   9       53.99       52.85     10.10 o 
   2  14   9       13.57        6.01      4.00 o 
   3  14   9       37.57       27.47      5.63 o 
   4  14   9        1.10        0.00      2.22 o 
   5  14   9        0.80        7.12      4.85 o 
   6  14   9      158.66      150.32      6.94 o 
   7  14   9       13.56       12.93      4.72 o 
   8  14   9       45.40       44.45      5.36 o 
   9  14   9       21.02       16.46      3.76 o 
  10  14   9       31.11       30.30      3.60 o 
  11  14   9        1.41        9.34      6.65 o 
  12  14   9       12.64       36.11      6.89 o 
   0  15   9       11.65       12.74      9.15 o 
   1  15   9       28.01       32.03      5.76 o 
   2  15   9       62.41       63.91      6.21 o 
   3  15   9        1.89       -1.31      5.96 o 
   4  15   9       26.44       24.23      5.29 o 
   5  15   9        3.70        3.31      5.54 o 
   6  15   9      183.47      183.00      8.88 o 
   7  15   9      316.32      365.63     14.26 o 
   8  15   9        7.22        2.89      4.47 o 
   9  15   9        4.91        8.90      4.00 o 
  10  15   9        6.97        9.81      6.92 o 
  11  15   9       27.09       37.75      8.08 o 
   2  16   9        4.24       -1.76      5.12 o 
   3  16   9      152.83      180.60      9.61 o 
   4  16   9       49.94       55.17      6.21 o 
   5  16   9        0.12       -5.14      4.67 o 
   6  16   9       29.64       34.19      5.76 o 
   7  16   9      113.94      116.28      8.05 o 
   8  16   9        0.09        2.89      3.56 o 
   9  16   9        8.57       10.86      8.85 o 
   0 -12  10       31.69       24.52     16.55 o 
   1 -12  10       22.07       10.24      7.58 o 
  -3 -11  10        2.74       -5.09      5.75 o 
  -2 -11  10       25.59       18.73     10.10 o 
  -1 -11  10       29.41       48.27      9.84 o 
   0 -11  10        8.98       16.07      6.58 o 
   1 -11  10       38.22       31.57      8.69 o 
   2 -11  10      250.49      226.82     14.83 o 
   3 -11  10       34.46       32.56      7.19 o 
   4 -11  10        1.86      -10.26      6.84 o 
   5 -11  10       37.33       46.11      8.92 o 
  -5 -10  10        0.65        5.84      5.62 o 
  -4 -10  10      206.57      227.26     12.19 o 
  -3 -10  10       22.27       21.22      7.23 o 
  -2 -10  10        1.04        1.06      5.49 o 
  -1 -10  10       17.15       14.82      5.85 o 
   0 -10  10       42.77       24.29      8.64 o 
   1 -10  10       24.75       27.91      7.79 o 
   2 -10  10        2.35        6.63      5.17 o 
   3 -10  10        3.65        5.57      9.90 o 
   4 -10  10        2.45       39.00     12.22 o 
   5 -10  10        1.80        5.10      7.74 o 
   6 -10  10        1.10        8.10      8.69 o 
   7 -10  10       55.33       61.74      8.07 o 
  -6  -9  10        0.01       -2.17      6.69 o 
  -5  -9  10        1.38       -6.50      4.53 o 
  -4  -9  10       58.13       59.10     11.06 o 
  -3  -9  10        0.04       11.07     18.25 o 
  -2  -9  10       23.22       12.92      5.86 o 
  -1  -9  10       27.49       44.60      7.45 o 
   0  -9  10       10.51       10.69      5.48 o 
   1  -9  10        0.32       -9.32      6.21 o 
   2  -9  10        0.03        0.67      4.60 o 
   3  -9  10        0.42        2.50      6.67 o 
   4  -9  10        1.60        5.72      7.35 o 
   5  -9  10        0.02        3.79      5.59 o 
   6  -9  10        3.23        0.96      5.59 o 
   7  -9  10        2.81        0.92      6.83 o 
   8  -9  10       28.02       23.01      7.79 o 
   9  -9  10       30.97       55.52      9.53 o 
  -7  -8  10       18.15       20.20      5.98 o 
  -6  -8  10       34.05       38.01      8.89 o 
  -5  -8  10        2.98        2.00      4.34 o 
  -4  -8  10       12.31       10.73      4.86 o 
  -3  -8  10        0.15        1.41     10.58 o 
  -2  -8  10       38.50       40.11     16.02 o 
  -1  -8  10       17.64        9.30      5.60 o 
   0  -8  10       93.90       90.09      6.74 o 
   1  -8  10        9.48        9.81      3.44 o 
   2  -8  10       40.27       35.60      7.59 o 
   3  -8  10       12.61        6.90      3.87 o 
   4  -8  10       37.08       29.45      4.83 o 
   5  -8  10       14.36        7.63      6.57 o 
   6  -8  10       74.50       66.42      6.68 o 
   7  -8  10       38.21       37.69      5.99 o 
   8  -8  10        8.70        4.74      5.15 o 
   9  -8  10        6.01       10.43     16.53 o 
  10  -8  10        4.99       -7.94      7.49 o 
  -8  -7  10       12.90       16.34      5.17 o 
  -7  -7  10       11.34        9.49      4.59 o 
  -6  -7  10       27.05       26.26      4.66 o 
  -5  -7  10        2.60       -0.15     12.46 o 
  -4  -7  10        5.76        4.60      4.19 o 
  -3  -7  10        1.52       -3.16      3.41 o 
  -2  -7  10       39.16       48.12     10.62 o 
  -1  -7  10        0.15       -7.25      7.12 o 
   0  -7  10       31.90       24.90      4.31 o 
   1  -7  10       21.08       22.71      3.90 o 
   2  -7  10       25.14       35.46      4.86 o 
   3  -7  10       84.99       66.91      4.29 o 
   4  -7  10      181.19      173.39     13.45 o 
   5  -7  10       34.85       53.89      4.93 o 
   6  -7  10        4.81       12.50      7.02 o 
   7  -7  10       48.74       35.09      6.43 o 
   8  -7  10       14.45        7.55      6.76 o 
   9  -7  10       52.72       79.67      6.76 o 
  10  -7  10       59.12       55.09      8.80 o 
  11  -7  10      169.85      219.44     14.58 o 
  -8  -6  10       24.79       27.77      4.80 o 
  -7  -6  10      100.90       97.27     11.35 o 
  -6  -6  10        0.25       -1.74      7.13 o 
  -5  -6  10        0.14       -4.92      4.18 o 
  -4  -6  10        0.03       -1.31      2.94 o 
  -3  -6  10        0.47       -2.32      3.42 o 
  -2  -6  10      109.75      117.61      5.47 o 
  -1  -6  10      130.66      138.88      6.08 o 
   0  -6  10       12.71        6.45      6.59 o 
   1  -6  10       47.74       50.21     11.68 o 
   2  -6  10       19.60       21.87      3.24 o 
   3  -6  10      276.18      315.64      8.40 o 
   4  -6  10        6.01        6.65      3.41 o 
   5  -6  10        0.49        8.78      3.78 o 
   6  -6  10      529.71      536.29     22.98 o 
   7  -6  10      152.49      157.15     16.93 o 
   8  -6  10        6.55        7.38      3.76 o 
   9  -6  10       71.97       78.45      5.83 o 
  10  -6  10        5.34        6.86     11.32 o 
  11  -6  10       68.07       62.22      6.68 o 
  12  -6  10      201.74      220.19     12.44 o 
  -9  -5  10        1.96       -0.17      4.24 o 
  -8  -5  10        0.04        6.70      5.60 o 
  -7  -5  10       28.77       35.39      9.91 o 
  -6  -5  10        3.34        0.37      3.72 o 
  -5  -5  10        0.06       -3.42      4.21 o 
  -4  -5  10       72.20       58.47      4.93 o 
  -3  -5  10       24.31       22.17      3.24 o 
  -2  -5  10      520.56      544.93     12.54 o 
  -1  -5  10       80.19       81.58      7.92 o 
   0  -5  10       23.61       30.78     13.06 o 
   1  -5  10      273.99      287.15      7.65 o 
   2  -5  10       69.48       55.52      3.78 o 
   3  -5  10      217.31      239.04      6.54 o 
   4  -5  10       80.10       93.50     15.39 o 
   5  -5  10      659.24      695.95     15.59 o 
   6  -5  10      303.18      271.05     20.17 o 
   7  -5  10      212.37      199.72      8.03 o 
   8  -5  10       20.28       15.16      4.00 o 
   9  -5  10       18.86       15.82      3.56 o 
  10  -5  10       15.89       12.98      6.32 o 
  11  -5  10       16.34       20.29      5.87 o 
  12  -5  10       49.87       37.08      6.84 o 
  -9  -4  10        7.09        5.98      5.60 o 
  -8  -4  10        2.01       14.67      4.74 o 
  -7  -4  10       20.50       11.39      5.06 o 
  -6  -4  10       63.03       77.98      6.25 o 
  -5  -4  10       17.02       15.25      4.50 o 
  -4  -4  10        6.03        6.43      2.84 o 
  -3  -4  10      178.28      195.06      6.21 o 
  -2  -4  10      132.25      117.71      4.74 o 
  -1  -4  10      160.67      154.07      6.15 o 
   0  -4  10      703.06      714.26     19.91 o 
   1  -4  10       57.74       60.20      5.05 o 
   2  -4  10      490.61      509.97     10.45 o 
   3  -4  10       20.24       23.87      5.80 o 
   4  -4  10      258.28      268.78      8.83 o 
   5  -4  10      125.60      113.78      4.12 o 
   6  -4  10      262.46      238.58     10.06 o 
   7  -4  10       68.60       63.88     10.06 o 
   8  -4  10        0.38       -2.11      3.19 o 
   9  -4  10        1.63        1.50      3.39 o 
  10  -4  10      119.40      116.67      5.47 o 
  11  -4  10        0.07       12.57      5.82 o 
  12  -4  10       54.89       44.26      6.22 o 
  13  -4  10        6.31       14.22      6.04 o 
  -9  -3  10        7.35       13.67      4.55 o 
  -8  -3  10       35.57       25.60      4.96 o 
  -7  -3  10       56.50       51.63      6.08 o 
  -6  -3  10       30.29       23.73      4.57 o 
  -5  -3  10        6.24        7.36      2.86 o 
  -4  -3  10      318.69      351.95     19.17 o 
  -3  -3  10      793.98      803.44     16.25 o 
  -2  -3  10       42.39       37.79      7.13 o 
  -1  -3  10      305.76      339.55      8.29 o 
   0  -3  10       13.46       18.74      3.15 o 
   1  -3  10       30.99       30.82      2.98 o 
   2  -3  10        2.41        3.39      2.35 o 
   3  -3  10      240.29      216.08      5.58 o 
   4  -3  10       60.88       66.72      3.43 o 
   5  -3  10      130.51      113.56      3.74 o 
   6  -3  10      661.43      719.26     12.43 o 
   7  -3  10      470.56      509.40     25.84 o 
   8  -3  10      130.23      132.33      4.82 o 
   9  -3  10       71.73       62.94      3.98 o 
  10  -3  10       10.79       16.13      8.25 o 
  11  -3  10        3.63        6.57      4.62 o 
  12  -3  10       25.74       25.03     11.48 o 
  13  -3  10      151.59      187.43     10.93 o 
  14  -3  10       18.18       30.89     19.25 o 
  -9  -2  10        0.79        3.38      7.45 o 
  -8  -2  10       39.41       40.39      7.79 o 
  -7  -2  10        6.39       10.56      4.05 o 
  -6  -2  10       87.57       87.99      5.48 o 
  -5  -2  10       62.91       81.84      4.65 o 
  -4  -2  10       29.90       22.53      3.00 o 
  -3  -2  10       49.79       56.50      5.53 o 
  -2  -2  10      668.84      651.90     13.73 o 
  -1  -2  10       24.93       32.08      3.11 o 
   0  -2  10       20.91       22.36      2.45 o 
   1  -2  10        0.37       -0.43      3.98 o 
   2  -2  10       86.20      106.30      7.04 o 
   3  -2  10       69.55       60.29      2.95 o 
   4  -2  10       15.98        9.20      2.10 o 
   5  -2  10     1029.63     1012.32     14.35 o 
   6  -2  10      676.87      631.93      9.71 o 
   7  -2  10       60.33       57.42      2.39 o 
   8  -2  10       22.32       24.38      3.49 o 
   9  -2  10      710.09      728.80     13.93 o 
  10  -2  10        1.52        4.06      2.66 o 
  11  -2  10        7.41        9.33      4.58 o 
  12  -2  10        3.25       11.70      5.59 o 
  13  -2  10       15.96       17.25      5.84 o 
  14  -2  10       12.42        3.16      9.79 o 
  -9  -1  10        0.51        5.93      7.69 o 
  -8  -1  10        0.94       -1.08      4.50 o 
  -7  -1  10        0.17        2.13      3.31 o 
  -6  -1  10       41.80       35.56     11.91 o 
  -5  -1  10        1.64       -4.09      2.82 o 
  -4  -1  10      180.30      169.56      5.59 o 
  -3  -1  10      807.34      820.90     16.63 o 
  -2  -1  10       62.28       69.46      3.94 o 
  -1  -1  10       32.73       32.63      2.78 o 
   0  -1  10        2.90        4.92      2.30 o 
   1  -1  10        0.77       -1.33      3.11 o 
   2  -1  10        5.14       11.98      4.58 o 
   3  -1  10       67.45       62.66      2.72 o 
   4  -1  10      909.18      848.91     12.73 o 
   5  -1  10     1788.48     1832.81     23.59 o 
   6  -1  10      253.65      259.68      4.85 o 
   7  -1  10      410.24      406.63     10.27 o 
   8  -1  10     1134.11     1140.60     15.73 o 
   9  -1  10       29.44       39.17      2.51 o 
  10  -1  10      183.63      164.97      6.44 o 
  11  -1  10       50.85       53.44      6.20 o 
  12  -1  10       26.30       32.36      5.32 o 
  13  -1  10       72.99       87.12     12.60 o 
  14  -1  10        9.32       16.42      4.31 o 
  15  -1  10        0.24        3.97      6.64 o 
  -9   0  10        1.32       10.96      6.95 o 
  -8   0  10       67.55       79.85     13.98 o 
  -7   0  10        6.93        0.24      7.46 o 
  -6   0  10        1.96        1.75      3.58 o 
  -5   0  10        2.38        3.47      3.33 o 
  -4   0  10      218.72      228.16     10.72 o 
  -3   0  10       10.77       16.17      6.04 o 
  -2   0  10      306.86      318.93      7.94 o 
  -1   0  10      130.45      122.79      3.81 o 
   0   0  10        4.58        5.80      2.15 o 
   1   0  10      179.08      194.22      4.79 o 
   2   0  10       15.88       15.03      2.21 o 
   3   0  10      191.60      155.74      3.92 o 
   4   0  10      471.94      482.07     18.28 o 
   5   0  10       22.05       24.00      2.19 o 
   6   0  10      562.72      581.72      8.09 o 
   7   0  10      833.85      818.50     10.66 o 
   8   0  10      548.07      514.62      7.97 o 
   9   0  10     2739.82     2816.77     37.87 o 
  10   0  10       25.74       26.54      3.91 o 
  11   0  10      164.12      127.92     15.16 o 
  12   0  10        4.22        1.05      9.23 o 
  13   0  10       12.43        8.09      3.11 o 
  14   0  10      219.14      229.41      8.10 o 
  15   0  10       24.20       27.68      5.53 o 
  -9   1  10       20.78       18.35      7.84 o 
  -8   1  10        5.84        4.42      3.96 o 
  -7   1  10       13.26        9.90      9.21 o 
  -6   1  10       94.08       97.12      6.66 o 
  -5   1  10       47.60       44.74      4.27 o 
  -4   1  10       86.33      100.42      4.38 o 
  -3   1  10      134.99      139.20      5.16 o 
  -2   1  10      653.74      644.91     12.73 o 
  -1   1  10      217.49      185.07      4.58 o 
   0   1  10      265.08      262.18      5.57 o 
   1   1  10      438.46      391.21      7.23 o 
   2   1  10      996.00     1102.44     15.19 o 
   3   1  10        1.49        2.88      1.89 o 
   4   1  10       55.01       60.96      3.72 o 
   5   1  10      181.72      189.49      3.72 o 
   6   1  10       40.01       37.20      2.01 o 
   7   1  10      191.57      173.40      3.86 o 
   8   1  10      774.66      764.81     11.86 o 
   9   1  10      145.87      143.25      3.77 o 
  10   1  10       93.20       97.76      4.81 o 
  11   1  10      229.85      217.60      5.60 o 
  12   1  10       16.18       18.63      2.68 o 
  13   1  10       27.85       20.95      4.06 o 
  14   1  10      109.08      103.00      5.38 o 
  15   1  10       33.27       31.66      5.51 o 
  -9   2  10       36.12       38.94      7.11 o 
  -8   2  10       72.25       65.54      5.94 o 
  -7   2  10       57.51       67.57      6.61 o 
  -6   2  10       37.82       22.36      6.81 o 
  -5   2  10      164.81      137.04     18.82 o 
  -4   2  10        5.32        3.36      3.30 o 
  -3   2  10        0.47        4.87      3.70 o 
  -2   2  10        0.07       -3.34      5.02 o 
  -1   2  10      583.13      596.79     10.33 o 
   0   2  10      241.13      224.16      4.83 o 
   1   2  10      766.47      718.20     17.63 o 
   2   2  10      131.74      140.62      3.31 o 
   3   2  10      107.24      114.62      8.33 o 
   4   2  10      120.07      115.02      3.72 o 
   5   2  10       66.25       54.47      2.35 o 
   6   2  10      181.22      179.75      6.59 o 
   7   2  10      659.02      631.88      8.43 o 
   8   2  10      894.00      828.61     19.38 o 
   9   2  10      101.72       77.45      2.76 o 
  10   2  10      378.05      424.20      7.35 o 
  11   2  10        1.69        0.46      2.22 o 
  12   2  10       41.23       42.23      3.26 o 
  13   2  10       16.76       10.05      3.40 o 
  14   2  10      152.90      174.87      7.25 o 
  15   2  10       48.35       42.32      6.55 o 
  -9   3  10       27.34       22.46      7.13 o 
  -8   3  10        4.68        3.88      4.56 o 
  -7   3  10       31.30       23.23      4.38 o 
  -6   3  10        4.47       12.27      4.89 o 
  -5   3  10      144.66      147.68      9.35 o 
  -4   3  10       14.95       12.36      5.21 o 
  -3   3  10       73.73       79.14      5.85 o 
  -2   3  10       30.78       29.05      3.55 o 
  -1   3  10      508.52      478.87      9.45 o 
   0   3  10     1474.51     1511.95     24.18 o 
   1   3  10       12.50       15.32      1.98 o 
   2   3  10       63.71       80.84      2.97 o 
   3   3  10        1.65        2.27      2.77 o 
   4   3  10       28.28       41.92      2.07 o 
   5   3  10       87.90       82.77      2.83 o 
   6   3  10        1.85        6.01      1.53 o 
   7   3  10        0.40       -1.37      1.39 o 
   8   3  10       18.12       22.60      1.91 o 
   9   3  10      230.40      249.88      5.10 o 
  10   3  10      926.24      930.14     12.53 o 
  11   3  10        0.00        4.23      2.30 o 
  12   3  10        0.06       -1.28      2.61 o 
  13   3  10        0.62        2.94      2.72 o 
  14   3  10        5.06        9.72      4.30 o 
  15   3  10       61.31       69.94      5.28 o 
  16   3  10        0.81       16.70      7.94 o 
  -9   4  10        3.39        8.52      9.02 o 
  -8   4  10       14.62       27.21      5.54 o 
  -7   4  10      149.61      158.44      8.48 o 
  -6   4  10       64.23       72.89      5.93 o 
  -5   4  10      291.29      297.39     10.94 o 
  -4   4  10       59.83       65.36      8.44 o 
  -3   4  10       32.22       21.35      3.24 o 
  -2   4  10      313.87      329.93      8.01 o 
  -1   4  10       30.51       38.35      3.25 o 
   0   4  10      889.81      845.80     13.10 o 
   1   4  10     1816.80     1717.59     26.18 o 
   2   4  10      433.23      363.70      6.29 o 
   3   4  10      292.69      309.84      5.42 o 
   4   4  10      133.18      137.00      2.73 o 
   5   4  10        0.04        0.73      2.32 o 
   6   4  10       86.59       81.16      8.79 o 
   7   4  10       28.44       28.89      5.24 o 
   8   4  10       33.43       39.85      4.43 o 
   9   4  10      194.60      193.65      4.07 o 
  10   4  10       81.84       92.98      3.58 o 
  11   4  10      545.13      566.24      9.50 o 
  12   4  10      388.03      381.87      9.33 o 
  13   4  10        2.32        8.05      4.14 o 
  14   4  10        0.47        5.14      3.20 o 
  15   4  10        5.55       -7.37      5.12 o 
  16   4  10        1.30        5.98      8.45 o 
  -8   5  10        0.00       -0.14      4.85 o 
  -7   5  10       36.67       41.72      5.34 o 
  -6   5  10       11.56        5.14      4.17 o 
  -5   5  10       38.76       33.26      3.38 o 
  -4   5  10      124.22      112.81      5.04 o 
  -3   5  10       44.50       53.82      4.08 o 
  -2   5  10      211.16      185.13      6.29 o 
  -1   5  10      294.09      267.19      6.87 o 
   0   5  10     1107.81     1140.54     26.16 o 
   1   5  10      510.00      561.60     11.30 o 
   2   5  10      105.32      130.93      3.46 o 
   3   5  10      334.16      346.48      6.13 o 
   4   5  10      199.22      215.41      4.95 o 
   5   5  10       88.76       99.94      3.47 o 
   6   5  10        3.19        5.28      2.00 o 
   7   5  10       27.89       29.73      3.41 o 
   8   5  10      382.25      346.27      6.12 o 
   9   5  10       96.45      100.01      3.16 o 
  10   5  10       66.98       63.90      2.27 o 
  11   5  10        1.59        3.24      1.85 o 
  12   5  10       74.43       73.31      3.25 o 
  13   5  10      101.54      127.60      5.59 o 
  14   5  10       15.22        6.41      3.45 o 
  15   5  10       57.50       61.82      6.69 o 
  16   5  10       34.54       50.88     23.68 o 
  -8   6  10        0.36        9.71     18.24 o 
  -7   6  10        0.95        8.00      6.17 o 
  -6   6  10        9.71        1.08      2.11 o 
  -5   6  10       95.21       80.13     13.07 o 
  -4   6  10      199.36      192.11      7.36 o 
  -3   6  10       41.08       39.78      5.85 o 
  -2   6  10        0.63        0.26      5.55 o 
  -1   6  10        8.17        9.80      3.36 o 
   0   6  10      152.78      153.83      4.17 o 
   1   6  10       91.29       77.00      2.68 o 
   2   6  10       60.09       42.60      2.05 o 
   3   6  10      274.86      242.16      4.55 o 
   4   6  10      271.49      228.18      4.87 o 
   5   6  10      121.91      112.55      3.33 o 
   6   6  10        0.32       -2.39      1.93 o 
   7   6  10       66.26       56.51      2.38 o 
   8   6  10       29.45       24.56      2.13 o 
   9   6  10        5.50        6.52      2.41 o 
  10   6  10      505.90      467.77      8.07 o 
  11   6  10       83.18       75.95      3.25 o 
  12   6  10       49.47       41.86      3.59 o 
  13   6  10       55.69       51.00      3.82 o 
  14   6  10       29.19       27.08      3.51 o 
  15   6  10       79.91       72.11      6.60 o 
  16   6  10       20.09       24.42      8.35 o 
  -7   7  10       49.48       35.44      6.06 o 
  -6   7  10        2.62        7.74      6.89 o 
  -5   7  10        0.05        2.68     10.00 o 
  -4   7  10       46.88       56.06      4.36 o 
  -3   7  10       12.68       12.55      7.74 o 
  -2   7  10      393.43      350.54     14.17 o 
  -1   7  10      580.37      548.58     19.10 o 
   0   7  10     1296.89     1273.67     25.11 o 
   1   7  10       37.77       34.88      2.22 o 
   2   7  10       55.25       54.17      2.95 o 
   3   7  10      169.56      176.28      3.71 o 
   4   7  10       80.34       57.41      3.89 o 
   5   7  10       95.78       89.53      8.73 o 
   6   7  10       14.28       16.23      2.19 o 
   7   7  10       41.45       37.04      4.82 o 
   8   7  10      285.35      286.33      5.67 o 
   9   7  10       32.28       27.46      3.98 o 
  10   7  10        0.21       -1.65      1.33 o 
  11   7  10      237.38      204.20      5.33 o 
  12   7  10      210.62      238.59      7.00 o 
  13   7  10      154.23      193.52      6.81 o 
  14   7  10       11.28       15.43      4.06 o 
  15   7  10        4.45        1.04      4.20 o 
  16   7  10        0.49       -0.58      7.91 o 
  -7   8  10        2.59        2.66      7.58 o 
  -6   8  10       33.25       25.91      6.46 o 
  -5   8  10       31.97       37.93      7.93 o 
  -4   8  10       99.55       80.93      4.44 o 
  -3   8  10      543.72      516.01     13.27 o 
  -2   8  10       55.07       36.51      5.05 o 
  -1   8  10       67.48       68.42      8.52 o 
   0   8  10       18.84       25.81      3.66 o 
   1   8  10        1.53       -1.76      2.44 o 
   2   8  10      148.92      127.62      7.84 o 
   3   8  10       17.80       25.94      2.23 o 
   4   8  10        5.24        8.98      1.18 o 
   5   8  10     1103.58     1127.35     47.66 o 
   6   8  10       52.26       47.27      2.88 o 
   7   8  10        8.26       12.64      2.35 o 
   8   8  10      247.13      247.71      7.07 o 
   9   8  10      215.59      212.12      5.42 o 
  10   8  10      638.38      667.70     11.16 o 
  11   8  10       26.21       19.47      5.25 o 
  12   8  10       12.01        7.39     13.68 o 
  13   8  10       71.93       60.39      4.38 o 
  14   8  10       52.03       50.99      4.48 o 
  15   8  10       61.90       69.65      5.64 o 
  -6   9  10        0.00       -1.81      6.21 o 
  -5   9  10      195.59      208.73     12.42 o 
  -4   9  10       12.08       31.02      5.49 o 
  -3   9  10      195.49      176.63      6.70 o 
  -2   9  10        1.65        1.44      3.23 o 
  -1   9  10      105.16      107.81     19.05 o 
   0   9  10        4.70       -0.29      3.89 o 
   1   9  10       25.86       21.86      2.21 o 
   2   9  10       18.02       14.52      2.45 o 
   3   9  10      147.60      149.17      4.20 o 
   4   9  10       83.92       60.77      3.50 o 
   5   9  10        1.01        1.68      2.19 o 
   6   9  10      672.05      737.14     22.87 o 
   7   9  10       45.80       45.33      2.74 o 
   8   9  10       22.04       19.42      2.83 o 
   9   9  10      202.89      197.95      7.31 o 
  10   9  10      233.21      204.31      5.33 o 
  11   9  10      123.02      125.08      8.87 o 
  12   9  10       14.87       11.57      4.08 o 
  13   9  10       54.50       61.84      4.51 o 
  14   9  10       59.14       63.41      8.41 o 
  15   9  10        1.37        1.99      6.44 o 
  -6  10  10        7.75       10.45      6.77 o 
  -5  10  10        0.98       -0.16      5.77 o 
  -4  10  10      153.66      142.58      8.22 o 
  -3  10  10        0.03        4.29      2.92 o 
  -2  10  10       81.68       90.81      5.23 o 
  -1  10  10      264.23      241.55      8.03 o 
   0  10  10       47.27       36.34      2.91 o 
   1  10  10        0.00        3.00      2.77 o 
   2  10  10       10.74        7.90      3.65 o 
   3  10  10       12.52       14.90      2.12 o 
   4  10  10        8.80        5.27      1.94 o 
   5  10  10      454.34      437.32      7.95 o 
   6  10  10        0.03       -0.44      2.19 o 
   7  10  10       41.21       42.08      5.76 o 
   8  10  10      369.70      385.42     24.26 o 
   9  10  10       67.78       75.84      3.55 o 
  10  10  10       14.76       17.96      3.43 o 
  11  10  10      118.16      116.01      8.53 o 
  12  10  10       23.43       24.75      3.48 o 
  13  10  10       12.75        9.05      3.77 o 
  14  10  10       25.82       20.22      6.13 o 
  15  10  10        5.65       10.36      5.62 o 
  -5  11  10       16.75        7.01      7.82 o 
  -4  11  10        0.12       -0.79      2.10 o 
  -3  11  10      157.16      157.13     17.66 o 
  -2  11  10       58.08       45.42      4.50 o 
  -1  11  10      101.11      121.89      5.31 o 
   0  11  10      143.43      135.81     14.34 o 
   1  11  10      101.80      104.58      4.78 o 
   2  11  10        0.09        1.38      3.78 o 
   3  11  10      130.62      134.30      4.77 o 
   4  11  10       21.98       24.49      4.18 o 
   5  11  10      154.33      172.50      8.34 o 
   6  11  10        2.75       -0.08      1.53 o 
   7  11  10      299.74      294.88      7.42 o 
   8  11  10       11.94       10.98      4.02 o 
   9  11  10       80.66       84.46      5.32 o 
  10  11  10      352.42      368.19     11.19 o 
  11  11  10       10.04       12.15      3.54 o 
  12  11  10       28.65       26.71      3.25 o 
  13  11  10        0.46        3.71      6.87 o 
  14  11  10        1.30        6.70      5.34 o 
  -4  12  10        4.82        9.89      6.23 o 
  -3  12  10       63.14       78.08      7.28 o 
  -2  12  10        8.36        4.75      4.56 o 
  -1  12  10      171.02      189.62      8.51 o 
   0  12  10      135.94      142.98      6.80 o 
   1  12  10        0.00        4.48      4.23 o 
   2  12  10        3.25        1.97      3.61 o 
   3  12  10       33.27       28.15      5.27 o 
   4  12  10       78.17       62.49      3.27 o 
   5  12  10      131.92      143.65      7.07 o 
   6  12  10        1.88        5.98      3.75 o 
   7  12  10        5.09        5.76      3.07 o 
   8  12  10        1.93       12.50      4.23 o 
   9  12  10       92.32      106.53      6.55 o 
  10  12  10       11.10        8.08      3.37 o 
  11  12  10        3.62        3.30      3.00 o 
  12  12  10       17.65        6.12     10.54 o 
  13  12  10        8.24       13.31      6.59 o 
  14  12  10      139.39      166.99     15.11 o 
  -3  13  10        2.27        2.84      5.08 o 
  -2  13  10        8.62        5.92      6.59 o 
  -1  13  10       99.17      111.17      7.23 o 
   0  13  10       70.05       72.54     12.11 o 
   1  13  10      256.32      248.49      9.90 o 
   2  13  10        5.36       -4.26      3.91 o 
   3  13  10       27.67       11.34      5.52 o 
   4  13  10       84.13       66.67      9.33 o 
   5  13  10       45.89       49.34      6.57 o 
   6  13  10       65.89       58.78      5.94 o 
   7  13  10      107.46      106.23      7.99 o 
   8  13  10       24.17        8.03      5.16 o 
   9  13  10       23.93       30.06      4.01 o 
  10  13  10        5.79        8.22      3.53 o 
  11  13  10        6.62        9.99      3.03 o 
  12  13  10       40.93       49.54      7.33 o 
  13  13  10        0.29       -9.36      6.24 o 
  -1  14  10        8.10       -4.73     21.22 o 
   0  14  10       12.81       10.83      4.67 o 
   1  14  10        2.48        2.05      5.11 o 
   2  14  10       28.59       45.49     11.42 o 
   3  14  10       21.81       27.75      4.70 o 
   4  14  10       44.01       48.32      8.08 o 
   5  14  10        6.70       12.93      4.94 o 
   6  14  10        0.02       -5.98      4.45 o 
   7  14  10        0.46        6.43      4.00 o 
   8  14  10      103.25       89.99      5.65 o 
   9  14  10        0.50        4.00      3.58 o 
  10  14  10       65.25       64.87      5.29 o 
  11  14  10        2.25        9.81      8.03 o 
  12  14  10       18.07       17.82      7.30 o 
   1  15  10        1.52       -6.05      8.25 o 
   2  15  10       35.04       30.30      6.90 o 
   3  15  10       32.24       24.23      6.03 o 
   4  15  10        0.10        5.56      5.98 o 
   5  15  10       11.99        1.76      4.87 o 
   6  15  10        7.90        8.63      5.34 o 
   7  15  10      244.03      248.54     11.28 o 
   8  15  10        8.12       -1.58      4.67 o 
   9  15  10        9.87        4.00      4.65 o 
  10  15  10        0.20       15.62      8.72 o 
   3  16  10        0.49       -5.98      5.76 o 
   4  16  10       13.20        9.08      5.76 o 
   5  16  10        0.00       -7.68      5.12 o 
   6  16  10       99.59       84.69      7.96 o 
   7  16  10       46.86       51.03      6.38 o 
   8  16  10       41.65       46.05      5.47 o 
  -1 -11  11        5.03        9.04      9.20 o 
   0 -11  11       19.18       21.57      9.14 o 
   1 -11  11       39.20       37.98     10.89 o 
   2 -11  11       42.76       44.76      8.97 o 
   3 -11  11       41.82       49.91      9.56 o 
  -3 -10  11       18.56       23.42     16.61 o 
  -2 -10  11        2.53       -4.04      6.43 o 
  -1 -10  11       13.82        8.70      5.89 o 
   0 -10  11       32.12       68.85      9.51 o 
   1 -10  11        2.58        7.56     18.08 o 
   2 -10  11       77.89       63.04     12.39 o 
   3 -10  11       66.20       78.73     18.32 o 
   4 -10  11       37.73       42.28      7.88 o 
   5 -10  11        0.43       -4.61     18.41 o 
   6 -10  11       10.36       17.80      7.26 o 
  -5  -9  11       21.30        5.07      6.52 o 
  -4  -9  11        3.07       -1.88      6.40 o 
  -3  -9  11       96.70      116.80     15.12 o 
  -2  -9  11       76.07       79.40     10.93 o 
  -1  -9  11       10.08        8.82      8.20 o 
   0  -9  11        0.73       -6.37      5.72 o 
   1  -9  11       10.24        7.37      6.06 o 
   2  -9  11       32.13       40.48     11.75 o 
   3  -9  11        6.98        8.10      7.26 o 
   4  -9  11       24.22       36.29      5.86 o 
   5  -9  11        0.08        3.38      8.57 o 
   6  -9  11        2.15       -4.50      5.49 o 
   7  -9  11        6.58       -1.59      7.16 o 
   8  -9  11       73.36       74.92      9.74 o 
  -6  -8  11        6.57        3.08     10.80 o 
  -5  -8  11        1.93        5.31      4.88 o 
  -4  -8  11       39.88       44.36      7.14 o 
  -3  -8  11       20.01       30.72      5.85 o 
  -2  -8  11        4.98       -1.92      6.38 o 
  -1  -8  11        2.76        0.38     14.13 o 
   0  -8  11        1.83       -0.99      6.65 o 
   1  -8  11      107.78      119.59      7.51 o 
   2  -8  11       43.00       43.79      6.09 o 
   3  -8  11       17.61       13.59      5.11 o 
   4  -8  11        2.60       -0.19      7.66 o 
   5  -8  11       16.55       19.50      6.09 o 
   6  -8  11       34.99       24.30      5.99 o 
   7  -8  11       27.83       24.34     10.34 o 
   8  -8  11       65.33       60.59      7.25 o 
   9  -8  11       17.68       18.90      8.15 o 
  -7  -7  11        4.26       -5.32      5.78 o 
  -6  -7  11        9.11       18.82      6.56 o 
  -5  -7  11        3.96       -2.08      6.16 o 
  -4  -7  11       23.48       27.46     10.08 o 
  -3  -7  11       12.07       22.04      9.53 o 
  -2  -7  11       82.78       59.04      5.18 o 
  -1  -7  11        6.36        6.00      4.22 o 
   0  -7  11        9.73        8.66      4.17 o 
   1  -7  11        0.23       -5.47      4.53 o 
   2  -7  11        0.56        0.75      5.79 o 
   3  -7  11       32.90       33.67     12.78 o 
   4  -7  11        0.72        3.10      6.24 o 
   5  -7  11       18.99       23.57     10.22 o 
   6  -7  11       79.78       71.56      5.87 o 
   7  -7  11       46.03       42.06      7.32 o 
   8  -7  11       80.33       78.91      6.10 o 
   9  -7  11       21.84       26.03      7.76 o 
  10  -7  11      101.49      107.14     18.84 o 
  -7  -6  11        7.89        3.57      4.40 o 
  -6  -6  11        9.96       -1.70      5.47 o 
  -5  -6  11        2.76        5.90      6.20 o 
  -4  -6  11        0.00        0.61      4.46 o 
  -3  -6  11       71.52       67.03      5.72 o 
  -2  -6  11        3.19        4.96      4.78 o 
  -1  -6  11        0.33        5.44      3.50 o 
   0  -6  11       44.03       33.43      5.05 o 
   1  -6  11       65.66       77.66      5.48 o 
   2  -6  11      188.38      211.92      7.68 o 
   3  -6  11        4.25       -0.11      9.47 o 
   4  -6  11        8.69        9.84      4.32 o 
   5  -6  11        9.17       14.29      6.12 o 
   6  -6  11      147.17      143.61      6.71 o 
   7  -6  11        1.73        0.05      4.68 o 
   8  -6  11        1.09        2.24      7.64 o 
   9  -6  11       36.27       25.85      5.85 o 
  10  -6  11        6.62        7.80      4.93 o 
  11  -6  11       38.59       40.57      8.31 o 
  -8  -5  11        4.87        3.52      5.83 o 
  -7  -5  11        6.95        2.14      6.79 o 
  -6  -5  11        1.39       11.01     13.37 o 
  -5  -5  11        9.04       13.75      9.34 o 
  -4  -5  11       18.55       31.00      8.68 o 
  -3  -5  11       43.92       36.70      3.99 o 
  -2  -5  11        2.34       -1.40      3.36 o 
  -1  -5  11       50.86       66.68      5.33 o 
   0  -5  11       65.56       48.94      4.91 o 
   1  -5  11       29.81       39.95      4.66 o 
   2  -5  11       27.79       12.25      4.58 o 
   3  -5  11       93.09       95.60      7.59 o 
   4  -5  11       67.91       81.88      5.77 o 
   5  -5  11       20.01       25.41      4.80 o 
   6  -5  11      266.61      278.49     11.61 o 
   7  -5  11      243.92      315.60     10.84 o 
   8  -5  11        5.40        6.97      5.12 o 
   9  -5  11       25.98       20.45      4.08 o 
  10  -5  11       51.21       68.55      6.39 o 
  11  -5  11       14.08       15.22      5.78 o 
  12  -5  11       60.64       88.69     18.51 o 
  -8  -4  11        5.14        2.26      4.76 o 
  -7  -4  11        3.81        5.45      5.82 o 
  -6  -4  11        0.56       11.54      5.59 o 
  -5  -4  11      152.72      153.81      8.11 o 
  -4  -4  11       65.94       68.85      5.21 o 
  -3  -4  11      425.97      481.75     15.36 o 
  -2  -4  11        0.45        2.36      4.33 o 
  -1  -4  11      155.27      158.39     11.95 o 
   0  -4  11       36.40       27.32      5.46 o 
   1  -4  11       50.92       50.82      4.32 o 
   2  -4  11       51.57       43.71      5.21 o 
   3  -4  11        8.82       13.99      6.46 o 
   4  -4  11       29.88       11.87      3.31 o 
   5  -4  11      275.07      254.31      7.20 o 
   6  -4  11        2.28        3.54      3.40 o 
   7  -4  11      132.35      105.21      6.10 o 
   8  -4  11      391.67      410.99     13.90 o 
   9  -4  11       28.50       28.05      4.28 o 
  10  -4  11      107.83      118.05      5.94 o 
  11  -4  11      240.80      268.87     29.42 o 
  12  -4  11       62.42       58.47      6.76 o 
  13  -4  11        5.93       -5.82      9.78 o 
  -8  -3  11       39.08       42.31      6.09 o 
  -7  -3  11        0.32       -0.20      5.25 o 
  -6  -3  11       81.01       70.11     11.84 o 
  -5  -3  11      151.62      145.94      6.32 o 
  -4  -3  11       17.87       12.30      4.09 o 
  -3  -3  11       40.91       28.55      3.60 o 
  -2  -3  11      148.47      159.53      5.85 o 
  -1  -3  11        2.23        5.10      8.23 o 
   0  -3  11       22.08       15.55      4.05 o 
   1  -3  11       71.24       60.47      4.51 o 
   2  -3  11      324.73      302.60      8.11 o 
   3  -3  11       24.03       19.87      2.93 o 
   4  -3  11       58.10       59.79      6.08 o 
   5  -3  11      241.40      211.72      6.36 o 
   6  -3  11      162.70      141.88      6.90 o 
   7  -3  11       83.66       81.10      3.47 o 
   8  -3  11       15.86       15.98      2.99 o 
   9  -3  11      175.20      179.35      6.14 o 
  10  -3  11       20.75       11.02      3.68 o 
  11  -3  11      308.17      347.99     11.94 o 
  12  -3  11        2.67        0.09      9.68 o 
  13  -3  11       29.07       23.66      6.26 o 
  -8  -2  11       16.42       11.63      7.24 o 
  -7  -2  11       13.44       12.10      6.04 o 
  -6  -2  11        1.06       -2.61      4.54 o 
  -5  -2  11        0.11       -1.20      5.24 o 
  -4  -2  11       38.10       39.75      4.05 o 
  -3  -2  11       36.76       39.41      4.24 o 
  -2  -2  11      169.70      174.10      5.67 o 
  -1  -2  11       77.24       75.94      4.31 o 
   0  -2  11       13.42       22.05      3.06 o 
   1  -2  11        6.24        3.39      5.09 o 
   2  -2  11       80.10       67.13      3.44 o 
   3  -2  11      118.02       96.42      4.03 o 
   4  -2  11      177.21      151.05      4.92 o 
   5  -2  11        0.16       -1.07      2.28 o 
   6  -2  11       73.90       58.68      5.08 o 
   7  -2  11     1033.81     1060.51     16.72 o 
   8  -2  11      148.99      125.97      3.62 o 
   9  -2  11        0.73        1.09      7.64 o 
  10  -2  11        1.41        5.09      2.87 o 
  11  -2  11       26.32       39.75      7.04 o 
  12  -2  11        0.72        3.69      6.80 o 
  13  -2  11       23.31       19.31      5.82 o 
  14  -2  11       28.97       32.75      6.27 o 
  -8  -1  11       68.91       68.37      7.29 o 
  -7  -1  11        0.80        1.01      5.59 o 
  -6  -1  11        0.05       -2.22      5.09 o 
  -5  -1  11        0.70        3.19      5.67 o 
  -4  -1  11        8.38       13.20      3.30 o 
  -3  -1  11      393.32      420.38     10.10 o 
  -2  -1  11      186.32      193.16      7.23 o 
  -1  -1  11      112.53       93.56      4.31 o 
   0  -1  11        0.38        0.40      2.72 o 
   1  -1  11       39.57       44.26      4.67 o 
   2  -1  11       68.19       65.23      3.41 o 
   3  -1  11       29.53       23.00      7.27 o 
   4  -1  11        5.39        9.44      3.58 o 
   5  -1  11       96.76      102.01      6.85 o 
   6  -1  11     1372.82     1340.47     21.42 o 
   7  -1  11        0.00        6.70      2.07 o 
   8  -1  11        2.04        5.19      3.10 o 
   9  -1  11      100.17       86.40      5.36 o 
  10  -1  11        8.30        1.73      2.44 o 
  11  -1  11       12.27        5.47      7.61 o 
  12  -1  11       14.02       13.01      5.23 o 
  13  -1  11        3.23        1.29      2.44 o 
  14  -1  11       59.02       68.01     11.66 o 
  -8   0  11        0.42        1.36      8.10 o 
  -7   0  11        4.24        9.97      4.55 o 
  -6   0  11       10.22       -2.97      3.48 o 
  -5   0  11       14.34        9.32      3.72 o 
  -4   0  11       80.27       96.96      6.44 o 
  -3   0  11        2.55        2.37      5.66 o 
  -2   0  11      471.80      483.11     20.22 o 
  -1   0  11       16.00       17.25      7.93 o 
   0   0  11       50.16       48.27      3.67 o 
   1   0  11       14.08       13.85      2.88 o 
   2   0  11        3.41        9.93      3.13 o 
   3   0  11       15.39       22.89      2.41 o 
   4   0  11      187.70      193.24      5.07 o 
   5   0  11      186.56      176.07      3.88 o 
   6   0  11      189.34      199.09      9.99 o 
   7   0  11      855.46      839.34     19.94 o 
   8   0  11      208.93      211.34      4.25 o 
   9   0  11      528.15      492.82      8.95 o 
  10   0  11       26.53       30.43      3.44 o 
  11   0  11       12.58        4.06      3.34 o 
  12   0  11        2.50        4.53      4.39 o 
  13   0  11       10.03        6.40      5.92 o 
  14   0  11       32.71       34.23      7.26 o 
  15   0  11      727.73      868.52     36.80 o 
  -8   1  11       11.42       16.05      7.48 o 
  -7   1  11        0.04        2.31      4.20 o 
  -6   1  11       43.85       43.17      5.56 o 
  -5   1  11       24.83       23.28      4.24 o 
  -4   1  11       13.34        8.80      3.23 o 
  -3   1  11        3.85       10.16      3.56 o 
  -2   1  11      575.24      600.07     12.81 o 
  -1   1  11       35.59       31.99      3.16 o 
   0   1  11      148.97      149.26      4.91 o 
   1   1  11      144.55      177.72      4.39 o 
   2   1  11      410.85      420.59      7.46 o 
   3   1  11       89.43       68.22      3.86 o 
   4   1  11       33.99       29.43      2.62 o 
   5   1  11       72.08       73.01      2.69 o 
   6   1  11       13.48        3.40      2.46 o 
   7   1  11      185.04      169.33      4.37 o 
   8   1  11       19.99       11.86      3.33 o 
   9   1  11     1192.14     1288.21     18.74 o 
  10   1  11      226.04      205.29      5.30 o 
  11   1  11       12.22        9.69      3.23 o 
  12   1  11        1.13        3.24      5.92 o 
  13   1  11       15.28       18.72      4.14 o 
  14   1  11       17.84       10.33      3.67 o 
  15   1  11        0.00        6.17      5.66 o 
  -8   2  11        0.11      -10.16      7.31 o 
  -7   2  11       21.88       21.01      4.73 o 
  -6   2  11        5.91       -0.85      4.45 o 
  -5   2  11       49.32       59.35      5.48 o 
  -4   2  11      148.60      141.33      5.95 o 
  -3   2  11        6.67        4.37      8.12 o 
  -2   2  11       17.65       13.22      4.39 o 
  -1   2  11      493.89      431.80     12.07 o 
   0   2  11       88.89       91.07      3.78 o 
   1   2  11      314.82      295.75     12.24 o 
   2   2  11      386.37      371.99      6.59 o 
   3   2  11      189.02      185.95      4.06 o 
   4   2  11       59.07       50.89      2.45 o 
   5   2  11      142.44      151.26      9.83 o 
   6   2  11        0.28        3.60      1.91 o 
   7   2  11        4.56        2.93      2.02 o 
   8   2  11        3.23       -2.31      3.65 o 
   9   2  11      736.93      667.85     10.54 o 
  10   2  11     2471.33     2440.50     43.53 o 
  11   2  11      101.34       86.99      9.44 o 
  12   2  11        7.21        6.90      2.54 o 
  13   2  11       14.21       14.80      3.61 o 
  14   2  11       10.76       15.41      4.11 o 
  15   2  11      191.59      207.17     10.46 o 
  -8   3  11       11.40       12.35      6.22 o 
  -7   3  11       12.67       16.05      4.62 o 
  -6   3  11        4.32        9.08      4.77 o 
  -5   3  11       17.07       16.70      4.13 o 
  -4   3  11      100.66      118.34      7.14 o 
  -3   3  11      108.82      116.12      9.20 o 
  -2   3  11      274.28      285.33      8.69 o 
  -1   3  11      249.84      247.65      9.18 o 
   0   3  11      141.35      142.25      5.51 o 
   1   3  11       10.96       24.76      2.32 o 
   2   3  11       39.88       34.51      2.84 o 
   3   3  11      103.89       82.53      2.91 o 
   4   3  11      231.91      235.36      9.34 o 
   5   3  11       73.51       79.13      3.93 o 
   6   3  11       49.66       59.61      2.26 o 
   7   3  11      751.57      766.60     11.29 o 
   8   3  11      166.91      178.90      4.49 o 
   9   3  11      256.05      236.24      5.18 o 
  10   3  11      591.73      577.51      9.80 o 
  11   3  11      269.64      271.43     11.17 o 
  12   3  11       54.29       61.85      3.99 o 
  13   3  11       56.65       49.64      6.24 o 
  14   3  11        6.54       -0.22      5.11 o 
  15   3  11      172.53      158.26      8.68 o 
  -8   4  11        0.49        2.72     12.25 o 
  -7   4  11        0.35       -1.24      6.27 o 
  -6   4  11      104.81       71.93      7.19 o 
  -5   4  11        8.11        0.44      4.26 o 
  -4   4  11      134.56      127.83      6.88 o 
  -3   4  11       57.65       60.52      6.92 o 
  -2   4  11       15.90       20.04      3.68 o 
  -1   4  11       64.11       49.06      4.17 o 
   0   4  11       35.78       36.85      3.85 o 
   1   4  11      961.20      934.33     19.59 o 
   2   4  11       40.40       24.26      2.12 o 
   3   4  11      142.36      143.66      3.77 o 
   4   4  11        9.53       10.50      1.41 o 
   5   4  11        2.37        4.25      3.79 o 
   6   4  11     1094.70     1014.57     16.79 o 
   7   4  11       10.06        3.58      2.18 o 
   8   4  11      521.05      518.16      8.79 o 
   9   4  11        7.29       10.42      1.69 o 
  10   4  11      791.67      779.59     20.38 o 
  11   4  11      515.99      514.56     15.64 o 
  12   4  11        7.78        2.69      3.67 o 
  13   4  11        7.99        2.25      2.82 o 
  14   4  11        0.14       -0.49      4.62 o 
  15   4  11        3.65        1.33     11.33 o 
  -8   5  11       61.70       81.60      9.17 o 
  -7   5  11        0.51        7.35      6.06 o 
  -6   5  11        0.32        2.41     10.48 o 
  -5   5  11       37.48       30.10      3.43 o 
  -4   5  11        7.30        6.38      4.43 o 
  -3   5  11        7.55        4.32     10.44 o 
  -2   5  11      321.09      319.91     20.23 o 
  -1   5  11        0.00        1.60      2.73 o 
   0   5  11        0.10        7.98      3.15 o 
   1   5  11        6.17        2.30      4.34 o 
   2   5  11       18.61       18.49      2.13 o 
   3   5  11      332.58      333.29      6.14 o 
   4   5  11       56.82       42.76      2.96 o 
   5   5  11      123.59      125.97      4.03 o 
   6   5  11       64.32       47.34      3.47 o 
   7   5  11       82.02       71.32      3.29 o 
   8   5  11       50.27       50.77      2.77 o 
   9   5  11       11.38       13.59      2.28 o 
  10   5  11       52.46       56.43      2.69 o 
  11   5  11      455.08      457.80      8.98 o 
  12   5  11      205.61      219.56      6.21 o 
  13   5  11        2.86        3.78      5.14 o 
  14   5  11        2.45        1.53      4.52 o 
  15   5  11       43.99       64.46      6.91 o 
  -7   6  11       69.94       83.05      7.47 o 
  -6   6  11      124.56      131.09      8.35 o 
  -5   6  11        8.47        6.94      5.09 o 
  -4   6  11       27.18       23.99     11.28 o 
  -3   6  11       84.03       88.03      4.66 o 
  -2   6  11        7.80        7.81      3.07 o 
  -1   6  11        0.69        0.96      1.94 o 
   0   6  11      253.60      274.54      7.31 o 
   1   6  11       55.42       54.62      3.17 o 
   2   6  11      343.11      359.57      7.68 o 
   3   6  11      584.52      573.49      9.92 o 
   4   6  11      223.51      199.27      5.86 o 
   5   6  11      403.14      398.77      8.14 o 
   6   6  11       19.23       23.24      2.48 o 
   7   6  11       52.48       54.37      2.80 o 
   8   6  11      147.49      127.09      3.92 o 
   9   6  11        8.77        5.29      2.59 o 
  10   6  11       67.06       71.42      5.54 o 
  11   6  11        1.63        1.11      2.95 o 
  12   6  11       23.08       31.19      4.41 o 
  13   6  11       63.11       42.82      5.11 o 
  14   6  11        0.37       -0.21      4.99 o 
  15   6  11        6.62        3.74      4.97 o 
  -7   7  11        0.67       -2.00      5.48 o 
  -6   7  11        0.64        7.29      6.15 o 
  -5   7  11        3.26       -8.37      5.58 o 
  -4   7  11        0.01       -4.50      3.00 o 
  -3   7  11       53.20       51.40      3.99 o 
  -2   7  11      240.57      221.00     24.22 o 
  -1   7  11      750.88      813.36     43.96 o 
   0   7  11      136.58      150.71      5.01 o 
   1   7  11      122.66      117.28      3.70 o 
   2   7  11       26.45       36.75      2.61 o 
   3   7  11       52.24       38.50      3.25 o 
   4   7  11       37.08       27.08      2.67 o 
   5   7  11       39.10       54.28      3.26 o 
   6   7  11      461.49      428.37      8.91 o 
   7   7  11       85.74       74.04      3.26 o 
   8   7  11       35.25       24.63      4.05 o 
   9   7  11        6.71        0.67      2.37 o 
  10   7  11      108.34       93.52      7.39 o 
  11   7  11      172.27      143.36      9.48 o 
  12   7  11      249.20      269.87      9.42 o 
  13   7  11       55.48       43.82      4.82 o 
  14   7  11      120.88      141.33     12.75 o 
  15   7  11       42.64       30.87      4.72 o 
  -6   8  11       82.36       99.16      8.34 o 
  -5   8  11       49.36       47.11     11.86 o 
  -4   8  11        0.99        1.98      5.24 o 
  -3   8  11        0.14       -3.98      3.08 o 
  -2   8  11      161.97      126.65      4.83 o 
  -1   8  11       18.47       21.26      2.93 o 
   0   8  11       33.25       28.71      3.06 o 
   1   8  11       87.45       76.58      3.13 o 
   2   8  11      140.15      145.28      3.65 o 
   3   8  11      172.97      152.94      4.15 o 
   4   8  11      251.37      243.38      6.52 o 
   5   8  11       12.52       14.58      2.95 o 
   6   8  11       72.27       60.53      3.78 o 
   7   8  11       62.16       61.39      3.61 o 
   8   8  11      226.74      226.39      6.14 o 
   9   8  11      668.02      719.59     13.02 o 
  10   8  11      459.09      483.94      9.71 o 
  11   8  11       40.32       43.59      4.35 o 
  12   8  11        8.84       -3.31     10.14 o 
  13   8  11        0.63        1.39      3.44 o 
  14   8  11        0.69        5.56      3.87 o 
  15   8  11       47.09       50.70      5.32 o 
  -5   9  11        4.56       -4.96      6.01 o 
  -4   9  11       41.59       62.29      5.97 o 
  -3   9  11       34.52       24.63      4.20 o 
  -2   9  11       95.54       85.37      4.65 o 
  -1   9  11      301.94      305.09      8.90 o 
   0   9  11       13.90       14.74      2.34 o 
   1   9  11       13.01       11.80      2.17 o 
   2   9  11        0.07        1.48      1.76 o 
   3   9  11      228.99      256.48     12.37 o 
   4   9  11     1078.86     1099.08     17.82 o 
   5   9  11        0.01        1.07      2.07 o 
   6   9  11        4.95        8.40      2.91 o 
   7   9  11      708.14      704.70     13.21 o 
   8   9  11       25.83       29.79      3.04 o 
   9   9  11      113.71      122.60      8.18 o 
  10   9  11      111.93      114.69      5.42 o 
  11   9  11      133.94      143.25      6.86 o 
  12   9  11       14.79       27.87      4.62 o 
  13   9  11       15.46       16.38      5.22 o 
  14   9  11        0.70       -2.12      3.52 o 
  15   9  11      221.71      233.67     13.01 o 
  -5  10  11       18.45       12.62      7.47 o 
  -4  10  11        3.01        2.91      6.65 o 
  -3  10  11      117.65       97.67      7.34 o 
  -2  10  11        0.20        6.99     15.15 o 
  -1  10  11        4.75        5.22      3.55 o 
   0  10  11        6.01       12.23      3.52 o 
   1  10  11        3.09        1.23      6.23 o 
   2  10  11       94.61       82.94      4.72 o 
   3  10  11        0.97       -1.64      2.82 o 
   4  10  11      300.51      249.52     13.65 o 
   5  10  11      290.06      257.34     15.56 o 
   6  10  11       16.37       11.19      4.68 o 
   7  10  11       34.37       35.76      6.06 o 
   8  10  11       26.45       38.59      3.56 o 
   9  10  11       84.47      101.59      5.31 o 
  10  10  11       26.03       28.79      5.12 o 
  11  10  11        8.56       10.00      4.28 o 
  12  10  11        2.50       -1.73      4.68 o 
  13  10  11       30.97       25.26      5.55 o 
  14  10  11       28.72       20.51      3.62 o 
  15  10  11       67.05       84.29     10.76 o 
  -4  11  11       64.93       60.23      7.19 o 
  -3  11  11      110.38      100.27     11.10 o 
  -2  11  11      191.41      216.14     22.12 o 
  -1  11  11        1.09       -3.13      5.32 o 
   0  11  11      229.54      231.08      7.97 o 
   1  11  11        3.00       -1.05      4.26 o 
   2  11  11        0.11       -0.47      3.68 o 
   3  11  11       57.27       47.69      4.86 o 
   4  11  11        2.75        6.15      2.91 o 
   5  11  11      310.76      267.65      7.14 o 
   6  11  11       34.47       33.21      3.11 o 
   7  11  11        0.07        3.26      2.95 o 
   8  11  11        8.60        6.47      5.35 o 
   9  11  11       73.97       80.21      5.65 o 
  10  11  11       27.80       26.01      3.89 o 
  11  11  11       79.71       87.26      8.58 o 
  12  11  11       68.43       60.61     14.14 o 
  13  11  11        0.01       -2.43     11.46 o 
  14  11  11       71.78       72.14      9.14 o 
  -3  12  11       47.93       49.25     15.76 o 
  -2  12  11      126.72      102.45      7.86 o 
  -1  12  11       42.79       63.13      4.75 o 
   0  12  11       57.34       50.17     14.03 o 
   1  12  11        5.12       14.49      5.38 o 
   2  12  11        0.00       -0.66      4.26 o 
   3  12  11       14.78       13.98      5.81 o 
   4  12  11        3.63        7.74      5.25 o 
   5  12  11       11.93        9.70      4.02 o 
   6  12  11       59.73       68.49      4.38 o 
   7  12  11       10.72       12.50      6.01 o 
   8  12  11       52.73       41.51      5.18 o 
   9  12  11        3.08        3.09      5.29 o 
  10  12  11        2.73        1.95      3.80 o 
  11  12  11        9.10        9.56      4.01 o 
  12  12  11      128.78      136.40      7.88 o 
  13  12  11       61.05       55.56      7.52 o 
  -2  13  11      119.01      144.77     14.30 o 
  -1  13  11       25.04       26.73     12.80 o 
   0  13  11        1.75        1.33      6.75 o 
   1  13  11       51.76       29.28      7.03 o 
   2  13  11        0.85       -6.08      4.06 o 
   3  13  11       42.71       32.41     10.79 o 
   4  13  11       28.12       41.74      5.93 o 
   5  13  11       21.37       22.00      4.70 o 
   6  13  11       19.71       22.07      5.74 o 
   7  13  11      416.61      509.27     18.84 o 
   8  13  11       17.42       31.95      5.74 o 
   9  13  11        4.10        6.65      5.07 o 
  10  13  11        5.79        4.28      7.53 o 
  11  13  11        4.43       -0.67      4.00 o 
  12  13  11       23.05       11.53      6.11 o 
  13  13  11       21.67       30.92     10.96 o 
   0  14  11        1.23        5.89      5.31 o 
   1  14  11       58.40       54.74     12.04 o 
   2  14  11        0.08        2.42      6.11 o 
   3  14  11       27.87       34.09      8.30 o 
   4  14  11        8.35       12.70      5.32 o 
   5  14  11        0.44       -4.23      6.01 o 
   6  14  11       14.15       12.28      6.27 o 
   7  14  11       84.22       75.35      7.25 o 
   8  14  11       63.99       87.74      8.10 o 
   9  14  11       60.89       59.69      5.07 o 
  10  14  11       82.94       79.02      6.36 o 
  11  14  11       55.59       64.63      9.12 o 
   2  15  11      128.16      147.76     11.97 o 
   3  15  11        7.05        6.90      5.78 o 
   4  15  11        2.73        2.00      6.90 o 
   5  15  11        6.46       14.93      5.76 o 
   6  15  11       32.04       22.22      6.18 o 
   7  15  11       84.87      100.47      8.68 o 
   8  15  11       49.16       52.12      6.25 o 
   9  15  11        0.17        4.23      4.47 o 
  10  15  11        0.00        6.43      4.92 o 
   6  16  11        2.00        1.11      6.92 o 
  -1 -10  12        8.30       -8.39      9.12 o 
   0 -10  12        0.30        8.89     18.35 o 
   1 -10  12       50.35       62.12      9.82 o 
   2 -10  12       10.78        7.12      6.97 o 
   3 -10  12       66.71       70.01     19.93 o 
   4 -10  12        0.58       -5.71     12.59 o 
  -3  -9  12       14.72       34.24      7.67 o 
  -2  -9  12       21.47       23.52     10.28 o 
  -1  -9  12       41.80       50.73      9.00 o 
   0  -9  12       55.65       76.34      8.83 o 
   1  -9  12       16.86       16.30      8.50 o 
   2  -9  12       42.26       55.84      8.58 o 
   3  -9  12       57.99       75.84      8.17 o 
   4  -9  12       16.71       15.29      5.99 o 
   5  -9  12       25.02       40.52      7.61 o 
   6  -9  12        0.03       -1.15      5.46 o 
   7  -9  12        2.00        5.31     18.33 o 
  -4  -8  12        0.59       -2.16      7.22 o 
  -3  -8  12       47.26       41.81      6.69 o 
  -2  -8  12        2.22        1.88      5.04 o 
  -1  -8  12        1.99        0.88     10.19 o 
   0  -8  12        1.02       11.03      6.77 o 
   1  -8  12      113.48      129.13     14.68 o 
   2  -8  12       10.80       16.13      5.28 o 
   3  -8  12        1.69       -0.07      5.09 o 
   4  -8  12       15.00       17.57      6.04 o 
   5  -8  12       67.31       78.04      7.77 o 
   6  -8  12       58.03       64.27      7.16 o 
   7  -8  12       38.08       42.80      7.79 o 
   8  -8  12       88.03       97.47      9.43 o 
  -5  -7  12        0.44       -3.52      5.67 o 
  -4  -7  12        9.54       19.64      6.72 o 
  -3  -7  12       12.95        8.40      5.23 o 
  -2  -7  12        5.70        9.63      5.36 o 
  -1  -7  12       86.88       87.59      6.49 o 
   0  -7  12       25.82       14.53      4.82 o 
   1  -7  12        0.50       -9.72      6.48 o 
   2  -7  12      224.85      220.79     10.40 o 
   3  -7  12        0.56       16.26     14.20 o 
   4  -7  12       34.40       41.32      6.99 o 
   5  -7  12        7.41        6.24      6.12 o 
   6  -7  12       28.77       27.50     10.69 o 
   7  -7  12       79.01       73.17     10.53 o 
   8  -7  12        3.25        9.91     10.71 o 
   9  -7  12       91.14       90.20     10.08 o 
  10  -7  12        7.56       -0.87     11.37 o 
  -6  -6  12        7.35        4.70      5.03 o 
  -5  -6  12       43.23       57.05      9.53 o 
  -4  -6  12        0.86       -1.82      9.25 o 
  -3  -6  12       27.33       16.08      5.09 o 
  -2  -6  12       11.71       11.03      7.90 o 
  -1  -6  12        0.01       -1.70      4.64 o 
   0  -6  12       53.91       70.85      6.26 o 
   1  -6  12        3.37       11.01     14.76 o 
   2  -6  12        4.90        8.31      5.80 o 
   3  -6  12        0.06       -0.14      4.39 o 
   4  -6  12       20.62       21.07      4.66 o 
   5  -6  12        0.00        1.13      9.80 o 
   6  -6  12       54.16       44.05      8.90 o 
   7  -6  12        4.17       -0.06      2.10 o 
   8  -6  12       48.35       56.10     21.48 o 
   9  -6  12       43.55       51.65     11.02 o 
  10  -6  12        9.06       14.35      9.95 o 
  11  -6  12        9.55       18.20      5.97 o 
  -6  -5  12       11.90       12.26      7.20 o 
  -5  -5  12       51.96       63.37      7.38 o 
  -4  -5  12       52.81       98.05      7.21 o 
  -3  -5  12       46.92       53.97      5.57 o 
  -2  -5  12      108.37      128.88      6.20 o 
  -1  -5  12        1.34        4.81      3.59 o 
   0  -5  12      123.03      108.64      9.51 o 
   1  -5  12      347.97      366.55     13.40 o 
   2  -5  12       40.13       34.41      4.87 o 
   3  -5  12       71.59       54.81      5.76 o 
   4  -5  12        2.96        5.51      3.99 o 
   5  -5  12       18.03       24.10      4.77 o 
   6  -5  12       21.01        9.35     13.03 o 
   7  -5  12        5.88        5.66      4.40 o 
   8  -5  12       18.67       33.55     18.38 o 
   9  -5  12        7.47        5.54      8.90 o 
  10  -5  12       19.62       10.58      5.16 o 
  11  -5  12      147.93      173.67     11.75 o 
  -7  -4  12       11.20        3.70      4.87 o 
  -6  -4  12        2.70        0.87      7.01 o 
  -5  -4  12       41.15       42.29      6.08 o 
  -4  -4  12       84.38       79.63     11.55 o 
  -3  -4  12       95.82       96.48      6.07 o 
  -2  -4  12      123.76      109.42      5.37 o 
  -1  -4  12       12.69       12.26      9.66 o 
   0  -4  12       19.11       13.76      4.27 o 
   1  -4  12       33.62       29.20      4.48 o 
   2  -4  12       41.01       45.05      8.42 o 
   3  -4  12      102.90       85.36      5.85 o 
   4  -4  12       29.08       19.73      5.62 o 
   5  -4  12       40.22       38.30      4.70 o 
   6  -4  12       10.72        4.40     10.49 o 
   7  -4  12        0.08       -6.62      4.46 o 
   8  -4  12       30.48       19.59      5.06 o 
   9  -4  12        7.45       12.68      3.76 o 
  10  -4  12        0.09       -7.92      9.90 o 
  11  -4  12        4.49        4.29      7.43 o 
  12  -4  12        1.83       -1.91      7.67 o 
  -7  -3  12       18.34       29.96     11.45 o 
  -6  -3  12        0.09        7.78      9.70 o 
  -5  -3  12        4.16       -0.30      2.17 o 
  -4  -3  12      403.61      461.07     16.83 o 
  -3  -3  12       15.52       14.46      4.35 o 
  -2  -3  12      211.06      222.53      7.32 o 
  -1  -3  12       79.85       81.08     10.60 o 
   0  -3  12       10.96        6.74      3.21 o 
   1  -3  12      264.38      219.45      8.10 o 
   2  -3  12      160.15      130.16      6.37 o 
   3  -3  12       12.73       13.69      5.68 o 
   4  -3  12        3.11        2.07      4.28 o 
   5  -3  12       45.10       41.77      3.48 o 
   6  -3  12      119.86       69.04      9.37 o 
   7  -3  12       19.24       23.28      3.09 o 
   8  -3  12      575.34      588.52     16.07 o 
   9  -3  12        0.44       -0.34      3.66 o 
  10  -3  12        0.10       -2.74      6.87 o 
  11  -3  12       13.64       19.26      7.07 o 
  12  -3  12        1.76        2.79      5.72 o 
  13  -3  12       68.24      100.08      8.38 o 
  -7  -2  12       21.25       32.74      6.89 o 
  -6  -2  12        7.08       -2.62      5.21 o 
  -5  -2  12       30.38       37.49      4.46 o 
  -4  -2  12        4.10       -1.02      8.78 o 
  -3  -2  12       35.11       50.78      4.17 o 
  -2  -2  12      623.76      710.68     14.83 o 
  -1  -2  12       24.59       26.07      9.18 o
[truncated: 100,252 more chars]
